# Supplementary material for: Missing Black males among preterm births in the US, 1995 to 2019
Source: PLoS One. 2024 Mar 18;19(3):e0295557. doi: 10.1371/journal.pone.0295557 (PMC10947666; doi:10.1371/journal.pone.0295557)
Supplement: S1 Dataset — (XLSX) [file pone.0295557.s009.xlsx]

## Sheet: Read_ME
Codebook
Variable Names	Description	Notes
cyr	year of conception
cmon	month of conception
ct	number of conception cohort	number attributed to each conception cohort starting with 1 for August 1994 and ending in 293 for December 2018
ibmp	incidence of male preterm births to non-Hispanic Black mothers
ibfp	incidence of female preterm births to non-Hispanic Black mothers
iwmp	incidence of male preterm births to non-Hispanic White mothers
iwfp	incidence of female preterm births to non-Hispanic White mothers
ihmp	incidence of male preterm births to Hispanic mothers
ihfp	incidence of female preterm births to Hispanic mothers
srbptb	sex ratio of preterm births to non-Hispanic Black mothers
srwptb	sex ratio of preterm births to non-Hispanic White mothers
srhptb	sex ratio of preterm births to Hispanic mothers
srb	sex ratio of term births to non-Hispanic Black mothers
srw	sex ratio of term births to non-Hispanic White mothers
srh	sex ratio of term births to Hispanic mothers
ptb	preterm births are less than 37 weeks of gestational age
periv	periviable births are 22 to less than 26 weeks of gestational age	_nhb for births to non-Hispanic Black mothers, _nhw for births to non-Hispanic White mothers, _hsp for births to Hispanic mothers
early	early term births are 26 to less than 32 weeks of gestational age	_nhb for births to non-Hispanic Black mothers, _nhw for births to non-Hispanic White mothers, _hsp for births to Hispanic mothers
late	late term births are 32 to less than 37 weeks of gestational age	_nhb for births to non-Hispanic Black mothers, _nhw for births to non-Hispanic White mothers, _hsp for births to Hispanic mothers
term	term births	_nhb for births to non-Hispanic Black mothers, _nhw for births to non-Hispanic White mothers, _hsp for births to Hispanic mothers
twin	twin births	_nhb for births to non-Hispanic Black mothers, _nhw for births to non-Hispanic White mothers, _hsp for births to Hispanic mothers
singleton	singleton births	_nhb for births to non-Hispanic Black mothers, _nhw for births to non-Hispanic White mothers, _hsp for births to Hispanic mothers
35+	births to mothers 35 and older	_nhb for births to non-Hispanic Black mothers, _nhw for births to non-Hispanic White mothers, _hsp for births to Hispanic mothers
<35yrs	births to mothers less than 35 years	_nhb for births to non-Hispanic Black mothers, _nhw for births to non-Hispanic White mothers, _hsp for births to Hispanic mothers
HS or less	births to mothers with high school or less than high school education	_nhb for births to non-Hispanic Black mothers, _nhw for births to non-Hispanic White mothers, _hsp for births to Hispanic mothers
>HS	births to mothers with greater than high school education	_nhb for births to non-Hispanic Black mothers, _nhw for births to non-Hispanic White mothers, _hsp for births to Hispanic mothers
mean_age_mom_among_PTB	mean age of mothers among preterm births	_nhb for births to non-Hispanic Black mothers, _nhw for births to non-Hispanic White mothers, _hsp for births to Hispanic mothers
pct_HS_or_less_among_PTB	percent of births to mothers with high school or less than high school education among preterm births	_nhb for births to non-Hispanic Black mothers, _nhw for births to non-Hispanic White mothers, _hsp for births to Hispanic mothers
pct_non_singleton_among_PTB	percent of births that are non-singleton among preterm births	_nhb for births to non-Hispanic Black mothers, _nhw for births to non-Hispanic White mothers, _hsp for births to Hispanic mothers

## Sheet: Figure_1
cyr	ibmp	ibfp	iwmp	iwfp
1994	0.177905	0.173528	0.0986544	0.0870487
1995	0.177669	0.173141	0.100676	0.0893311
1996	0.176439	0.173369	0.102405	0.0915348
1997	0.176312	0.173154	0.106642	0.0960296
1998	0.176482	0.173805	0.109199	0.0983447
1999	0.178242	0.172339	0.110495	0.0994433
2000	0.176991	0.171005	0.111864	0.100694
2001	0.179078	0.17242	0.113784	0.103256
2002	0.178545	0.174297	0.116854	0.106187
2003	0.18003	0.175357	0.119962	0.109171
2004	0.183624	0.178496	0.120872	0.110146
2005	0.184816	0.181261	0.122483	0.111785
2006	0.184725	0.180374	0.120557	0.110031
2007	0.179283	0.176021	0.117584	0.107571
2008	0.175537	0.171372	0.114052	0.105217
2009	0.172697	0.170858	0.112704	0.1027
2010	0.170586	0.165243	0.110401	0.101019
2011	0.166679	0.162152	0.107677	0.0986171
2012	0.165287	0.160872	0.105986	0.0975733
2013	0.163063	0.159012	0.105447	0.0967245
2014	0.164074	0.158355	0.104374	0.0961687
2015	0.166802	0.162057	0.105823	0.0968971
2016	0.167043	0.163893	0.106977	0.0984276
2017	0.171893	0.167181	0.107203	0.0986906
2018	0.173965	0.169386	0.109772	0.101182

## Sheet: Figure 2
cyr	cmon	ct	srbptb	srwptb
1994	8	1	1.04399	1.20638
1994	9	2	1.09312	1.18703
1994	10	3	1.03998	1.18737
1994	11	4	1.05803	1.18543
1994	12	5	1.0918	1.21046
1995	1	6	1.03801	1.19764
1995	2	7	0.996041	1.16016
1995	3	8	1.05588	1.18826
1995	4	9	1.08277	1.19856
1995	5	10	1.02283	1.17932
1995	6	11	1.04604	1.20578
1995	7	12	1.06282	1.16531
1995	8	13	1.05331	1.18645
1995	9	14	1.08549	1.19719
1995	10	15	1.064	1.20437
1995	11	16	1.05024	1.16979
1995	12	17	1.0511	1.19964
1996	1	18	1.03805	1.16938
1996	2	19	1.01523	1.17135
1996	3	20	1.09089	1.20986
1996	4	21	1.05288	1.17982
1996	5	22	1.04033	1.17707
1996	6	23	1.00973	1.17611
1996	7	24	1.06407	1.14724
1996	8	25	1.0375	1.17107
1996	9	26	1.07202	1.19028
1996	10	27	1.06053	1.1782
1996	11	28	1.06818	1.18261
1996	12	29	1.02562	1.16711
1997	1	30	1.05132	1.1885
1997	2	31	1.04717	1.16435
1997	3	32	1.04422	1.16559
1997	4	33	1.05891	1.16918
1997	5	34	1.06241	1.16941
1997	6	35	1.04018	1.15514
1997	7	36	1.10533	1.17006
1997	8	37	1.03432	1.17846
1997	9	38	1.02595	1.17369
1997	10	39	1.06234	1.16031
1997	11	40	1.05673	1.15754
1997	12	41	1.06809	1.16305
1998	1	42	1.00728	1.17689
1998	2	43	1.07513	1.14144
1998	3	44	1.05175	1.18061
1998	4	45	1.03616	1.16818
1998	5	46	1.04592	1.16237
1998	6	47	1.05814	1.15944
1998	7	48	1.05075	1.17787
1998	8	49	1.0472	1.17396
1998	9	50	1.07177	1.17682
1998	10	51	1.03485	1.17191
1998	11	52	1.04907	1.17781
1998	12	53	1.05691	1.17465
1999	1	54	1.08905	1.14975
1999	2	55	1.06036	1.16397
1999	3	56	1.07134	1.1813
1999	4	57	1.00509	1.18882
1999	5	58	1.03925	1.16591
1999	6	59	1.06801	1.1769
1999	7	60	1.06797	1.17106
1999	8	61	1.07684	1.18035
1999	9	62	1.10437	1.1591
1999	10	63	1.11066	1.15047
1999	11	64	1.03363	1.15993
1999	12	65	1.06117	1.19881
2000	1	66	1.03872	1.17721
2000	2	67	1.0915	1.16725
2000	3	68	1.06423	1.17878
2000	4	69	1.06108	1.17306
2000	5	70	1.06911	1.17293
2000	6	71	1.0595	1.1936
2000	7	72	1.07521	1.15316
2000	8	73	1.07853	1.18098
2000	9	74	1.06259	1.16551
2000	10	75	1.03882	1.14704
2000	11	76	1.09774	1.13087
2000	12	77	1.07802	1.16941
2001	1	78	1.10003	1.19769
2001	2	79	1.08369	1.1603
2001	3	80	1.03236	1.14437
2001	4	81	1.08867	1.14321
2001	5	82	1.07366	1.15964
2001	6	83	1.07954	1.12725
2001	7	84	1.0831	1.14148
2001	8	85	1.1045	1.17753
2001	9	86	1.0267	1.13575
2001	10	87	1.04321	1.19872
2001	11	88	1.05195	1.18001
2001	12	89	1.09782	1.16546
2002	1	90	1.1149	1.16397
2002	2	91	1.0489	1.15088
2002	3	92	1.06183	1.16535
2002	4	93	1.01398	1.17125
2002	5	94	1.06304	1.17206
2002	6	95	1.09642	1.20135
2002	7	96	1.04212	1.15784
2002	8	97	1.05302	1.16437
2002	9	98	1.07643	1.14129
2002	10	99	1.07725	1.15508
2002	11	100	1.02732	1.15262
2002	12	101	1.05442	1.12654
2003	1	102	1.07774	1.15594
2003	2	103	1.06209	1.13178
2003	3	104	1.1065	1.16717
2003	4	105	1.0463	1.15686
2003	5	106	1.07193	1.1352
2003	6	107	1.00048	1.16272
2003	7	108	1.0637	1.16734
2003	8	109	1.03455	1.16967
2003	9	110	1.07499	1.17584
2003	10	111	1.08866	1.15602
2003	11	112	1.08396	1.14779
2003	12	113	1.03719	1.17149
2004	1	114	1.14335	1.15354
2004	2	115	1.07431	1.13469
2004	3	116	1.00249	1.17211
2004	4	117	1.08791	1.15098
2004	5	118	1.06002	1.11846
2004	6	119	1.10429	1.15677
2004	7	120	1.05745	1.13434
2004	8	121	1.06546	1.1681
2004	9	122	1.05584	1.18556
2004	10	123	1.06031	1.16905
2004	11	124	1.02426	1.17799
2004	12	125	1.05156	1.16033
2005	1	126	1.028	1.14598
2005	2	127	1.03289	1.16157
2005	3	128	1.02258	1.13492
2005	4	129	1.04861	1.15339
2005	5	130	1.05745	1.14448
2005	6	131	1.06272	1.18647
2005	7	132	1.03771	1.17007
2005	8	133	1.07089	1.17379
2005	9	134	1.10982	1.14918
2005	10	135	1.05637	1.15517
2005	11	136	1.09149	1.14005
2005	12	137	1.08067	1.14391
2006	1	138	1.10498	1.1384
2006	2	139	1.00256	1.14649
2006	3	140	1.09514	1.15826
2006	4	141	1.04766	1.1569
2006	5	142	1.05085	1.14648
2006	6	143	1.04011	1.1683
2006	7	144	1.07596	1.14139
2006	8	145	1.04187	1.12956
2006	9	146	1.07011	1.16095
2006	10	147	1.06246	1.15033
2006	11	148	1.07622	1.17468
2006	12	149	1.05074	1.1709
2007	1	150	1.07432	1.152
2007	2	151	1.02625	1.15306
2007	3	152	1.05727	1.12809
2007	4	153	1.01032	1.16558
2007	5	154	1.05331	1.14382
2007	6	155	1.03075	1.14963
2007	7	156	1.06764	1.15093
2007	8	157	1.04624	1.14971
2007	9	158	1.04312	1.14566
2007	10	159	1.06706	1.13662
2007	11	160	1.03806	1.17022
2007	12	161	1.09599	1.15001
2008	1	162	1.04281	1.16802
2008	2	163	1.05115	1.17241
2008	3	164	1.06263	1.12462
2008	4	165	1.0992	1.13597
2008	5	166	1.02491	1.12202
2008	6	167	1.04334	1.119
2008	7	168	1.0777	1.13699
2008	8	169	1.03248	1.14321
2008	9	170	1.06894	1.13245
2008	10	171	1.06399	1.14726
2008	11	172	1.02992	1.14148
2008	12	173	1.06237	1.14718
2009	1	174	1.05512	1.13802
2009	2	175	1.09479	1.15628
2009	3	176	1.03923	1.14095
2009	4	177	1.06166	1.13409
2009	5	178	1.05082	1.15719
2009	6	179	1.07793	1.14204
2009	7	180	1.00754	1.14338
2009	8	181	1.05609	1.17192
2009	9	182	1.0476	1.15583
2009	10	183	1.03803	1.17276
2009	11	184	1.06272	1.1944
2009	12	185	1.00823	1.16158
2010	1	186	1.04982	1.11291
2010	2	187	1.03402	1.18617
2010	3	188	1.05519	1.13772
2010	4	189	1.10222	1.16737
2010	5	190	1.08665	1.14102
2010	6	191	1.10283	1.14094
2010	7	192	1.03257	1.17051
2010	8	193	1.03029	1.13856
2010	9	194	1.0977	1.16327
2010	10	195	1.08984	1.18271
2010	11	196	1.04708	1.15303
2010	12	197	1.09182	1.15583
2011	1	198	1.0742	1.15921
2011	2	199	1.07559	1.12368
2011	3	200	1.0515	1.14308
2011	4	201	1.07847	1.14185
2011	5	202	1.05369	1.17374
2011	6	203	1.07515	1.11402
2011	7	204	1.05399	1.1844
2011	8	205	1.03687	1.15226
2011	9	206	1.05491	1.17049
2011	10	207	1.06316	1.12329
2011	11	208	1.09516	1.15545
2011	12	209	1.05242	1.15257
2012	1	210	1.06337	1.13706
2012	2	211	1.05427	1.11596
2012	3	212	1.06399	1.14209
2012	4	213	1.03608	1.13032
2012	5	214	1.04152	1.15978
2012	6	215	1.05648	1.15665
2012	7	216	1.05881	1.12933
2012	8	217	1.05275	1.15097
2012	9	218	1.09168	1.13592
2012	10	219	1.06147	1.16596
2012	11	220	1.06052	1.13846
2012	12	221	1.06703	1.15838
2013	1	222	1.04336	1.14989
2013	2	223	1.05234	1.17909
2013	3	224	1.03726	1.14776
2013	4	225	1.06689	1.14234
2013	5	226	1.02981	1.14954
2013	6	227	1.04247	1.14339
2013	7	228	1.07244	1.15569
2013	8	229	1.07346	1.16214
2013	9	230	1.06434	1.14674
2013	10	231	1.06315	1.14033
2013	11	232	1.04301	1.14352
2013	12	233	1.07252	1.15217
2014	1	234	0.996369	1.14015
2014	2	235	1.09512	1.14034
2014	3	236	1.06464	1.13934
2014	4	237	1.07488	1.1354
2014	5	238	1.04974	1.14039
2014	6	239	1.08588	1.1472
2014	7	240	1.09519	1.15394
2014	8	241	1.0806	1.15416
2014	9	242	1.07243	1.15811
2014	10	243	1.06426	1.1307
2014	11	244	1.0528	1.14
2014	12	245	1.0888	1.14054
2015	1	246	1.06434	1.18267
2015	2	247	1.08402	1.15926
2015	3	248	1.03533	1.13595
2015	4	249	1.04788	1.1554
2015	5	250	1.08735	1.14738
2015	6	251	1.0563	1.11942
2015	7	252	1.08804	1.1537
2015	8	253	1.03273	1.11457
2015	9	254	1.06704	1.16367
2015	10	255	1.03966	1.13923
2015	11	256	1.07125	1.16708
2015	12	257	1.02177	1.15255
2016	1	258	1.06899	1.12091
2016	2	259	1.06365	1.12895
2016	3	260	1.06286	1.16149
2016	4	261	1.01695	1.14092
2016	5	262	1.05438	1.14745
2016	6	263	1.06919	1.14676
2016	7	264	1.02869	1.15257
2016	8	265	1.0659	1.18027
2016	9	266	1.04018	1.15282
2016	10	267	1.07347	1.13614
2016	11	268	1.03944	1.14866
2016	12	269	1.06548	1.13543
2017	1	270	1.04272	1.16585
2017	2	271	1.09489	1.11912
2017	3	272	1.0944	1.16074
2017	4	273	1.04028	1.15366
2017	5	274	1.07571	1.17972
2017	6	275	1.06977	1.14685
2017	7	276	1.06085	1.10403
2017	8	277	1.05887	1.1323
2017	9	278	1.01435	1.17687
2017	10	279	1.03238	1.1186
2017	11	280	1.03265	1.12878
2017	12	281	1.0741	1.13037
2018	1	282	1.08466	1.15841
2018	2	283	1.05315	1.11716
2018	3	284	1.05572	1.14498
2018	4	285	1.08958	1.14609
2018	5	286	1.0728	1.15692
2018	6	287	1.06953	1.13305
2018	7	288	1.06856	1.14287
2018	8	289	1.07505	1.15608
2018	9	290	1.06245	1.14305
2018	10	291	1.02718	1.14432
2018	11	292	1.06602	1.12226
2018	12	293	1.03904	1.12931

## Sheet: Figure_3
cyr	cmon	ct	srb	srw	srh
1994	8	1	1.0336	1.06151	1.05374
1994	9	2	1.04275	1.05725	1.04618
1994	10	3	1.03841	1.05614	1.02356
1994	11	4	1.03813	1.05197	1.04095
1994	12	5	1.04672	1.05598	1.0485
1995	1	6	1.00839	1.04651	1.0519
1995	2	7	1.01346	1.05318	1.031
1995	3	8	1.0231	1.05192	1.04954
1995	4	9	1.02538	1.05753	1.05142
1995	5	10	0.999621	1.05242	1.04617
1995	6	11	1.03394	1.05721	1.03131
1995	7	12	1.03524	1.05933	1.02779
1995	8	13	1.01932	1.05891	1.04139
1995	9	14	1.03891	1.05433	1.04117
1995	10	15	1.03619	1.056	1.04841
1995	11	16	1.02234	1.04877	1.04778
1995	12	17	1.0287	1.05025	1.02452
1996	1	18	1.03167	1.03874	1.04333
1996	2	19	1.03151	1.04368	1.03921
1996	3	20	1.03485	1.06189	1.04378
1996	4	21	1.02736	1.04731	1.04399
1996	5	22	1.02373	1.04929	1.0324
1996	6	23	1.01859	1.05018	1.03119
1996	7	24	1.02616	1.04437	1.04497
1996	8	25	1.03447	1.05607	1.03925
1996	9	26	1.04957	1.05963	1.05987
1996	10	27	1.03069	1.0522	1.0349
1996	11	28	1.01381	1.05383	1.05252
1996	12	29	1.03276	1.05976	1.03568
1997	1	30	1.03467	1.05176	1.03712
1997	2	31	1.03168	1.05035	1.04945
1997	3	32	1.02995	1.04782	1.04041
1997	4	33	1.02584	1.05899	1.04425
1997	5	34	1.04641	1.04718	1.03101
1997	6	35	1.02173	1.04902	1.02406
1997	7	36	1.05764	1.05285	1.03833
1997	8	37	1.0419	1.05171	1.04873
1997	9	38	1.03341	1.06054	1.02963
1997	10	39	1.04174	1.05175	1.04891
1997	11	40	1.02823	1.05455	1.03983
1997	12	41	1.04084	1.04348	1.04822
1998	1	42	1.01522	1.0478	1.04526
1998	2	43	1.02549	1.04977	1.03628
1998	3	44	1.04634	1.05679	1.02937
1998	4	45	1.01759	1.04934	1.03899
1998	5	46	1.0424	1.06033	1.03123
1998	6	47	1.03472	1.05851	1.03826
1998	7	48	1.04161	1.05939	1.05565
1998	8	49	1.02859	1.05649	1.02676
1998	9	50	1.03379	1.05364	1.04307
1998	10	51	1.04527	1.05481	1.05468
1998	11	52	1.03184	1.05037	1.04331
1998	12	53	1.02785	1.0511	1.04225
1999	1	54	1.03461	1.04483	1.04402
1999	2	55	1.00778	1.05298	1.03304
1999	3	56	1.03724	1.06387	1.04438
1999	4	57	1.02158	1.05053	1.03681
1999	5	58	1.02426	1.05317	1.04907
1999	6	59	1.0306	1.06209	1.05002
1999	7	60	1.03301	1.05183	1.05461
1999	8	61	1.03694	1.05943	1.04211
1999	9	62	1.0439	1.04678	1.03764
1999	10	63	1.04012	1.05948	1.05068
1999	11	64	1.02517	1.04892	1.03758
1999	12	65	1.01919	1.04501	1.03733
2000	1	66	1.02643	1.05454	1.0448
2000	2	67	1.03268	1.03829	1.04165
2000	3	68	1.02967	1.05625	1.02844
2000	4	69	1.02192	1.04478	1.04247
2000	5	70	1.03593	1.05006	1.03409
2000	6	71	1.02815	1.06092	1.04266
2000	7	72	1.02001	1.04599	1.05189
2000	8	73	1.05526	1.05643	1.0405
2000	9	74	1.03772	1.04954	1.03876
2000	10	75	1.02661	1.04636	1.04128
2000	11	76	1.0333	1.05091	1.03281
2000	12	77	1.03574	1.04842	1.04508
2001	1	78	1.02867	1.06069	1.03991
2001	2	79	1.03744	1.05068	1.01776
2001	3	80	1.0174	1.04962	1.0293
2001	4	81	1.033	1.05452	1.04322
2001	5	82	1.03113	1.0594	1.0296
2001	6	83	1.03098	1.04561	1.02633
2001	7	84	1.03502	1.04828	1.04448
2001	8	85	1.03939	1.05651	1.05192
2001	9	86	1.01891	1.05373	1.03592
2001	10	87	1.02024	1.05521	1.04919
2001	11	88	1.03988	1.0545	1.04876
2001	12	89	1.0489	1.05367	1.03814
2002	1	90	1.03482	1.04877	1.04162
2002	2	91	1.02982	1.04983	1.03005
2002	3	92	1.03046	1.05496	1.04798
2002	4	93	1.0166	1.06319	1.03061
2002	5	94	1.05173	1.05187	1.03461
2002	6	95	1.04087	1.05192	1.05053
2002	7	96	1.03172	1.05333	1.036
2002	8	97	1.03147	1.05436	1.05426
2002	9	98	1.0392	1.05758	1.03999
2002	10	99	1.05018	1.05569	1.05834
2002	11	100	1.03222	1.05871	1.04219
2002	12	101	1.02865	1.04553	1.03101
2003	1	102	1.01554	1.05476	1.03401
2003	2	103	1.02236	1.04526	1.02764
2003	3	104	1.05132	1.05308	1.04169
2003	4	105	1.04203	1.05868	1.03028
2003	5	106	1.03798	1.05226	1.04149
2003	6	107	1.03065	1.05731	1.04123
2003	7	108	1.03341	1.05609	1.04017
2003	8	109	1.04461	1.06261	1.05335
2003	9	110	1.03424	1.0494	1.02912
2003	10	111	1.03557	1.05293	1.04619
2003	11	112	1.04843	1.05132	1.04572
2003	12	113	1.01873	1.05274	1.04846
2004	1	114	1.06116	1.04774	1.03785
2004	2	115	1.03612	1.04904	1.0401
2004	3	116	1.03123	1.04995	1.03577
2004	4	117	1.0375	1.05677	1.04134
2004	5	118	1.03049	1.04829	1.04698
2004	6	119	1.05259	1.06074	1.04551
2004	7	120	1.0303	1.06215	1.04961
2004	8	121	1.04	1.05237	1.05697
2004	9	122	1.02564	1.0544	1.03868
2004	10	123	1.03151	1.05186	1.05386
2004	11	124	1.01345	1.06492	1.04691
2004	12	125	1.02426	1.05325	1.0368
2005	1	126	1.03486	1.0542	1.0378
2005	2	127	1.02409	1.05141	1.0387
2005	3	128	1.02358	1.04676	1.045
2005	4	129	1.03233	1.05779	1.03552
2005	5	130	1.03536	1.05253	1.04877
2005	6	131	1.04504	1.05998	1.03322
2005	7	132	1.04165	1.05265	1.05172
2005	8	133	1.04089	1.05596	1.0393
2005	9	134	1.04602	1.05698	1.04819
2005	10	135	1.04677	1.05656	1.04524
2005	11	136	1.04328	1.04906	1.05078
2005	12	137	1.04131	1.05131	1.0404
2006	1	138	1.03772	1.04721	1.04955
2006	2	139	1.02523	1.05171	1.04725
2006	3	140	1.03784	1.05086	1.05138
2006	4	141	1.02577	1.06067	1.02451
2006	5	142	1.04265	1.05085	1.03538
2006	6	143	1.03409	1.05423	1.05297
2006	7	144	1.03794	1.05696	1.04156
2006	8	145	1.02974	1.05598	1.04296
2006	9	146	1.03949	1.05459	1.04797
2006	10	147	1.0449	1.05279	1.04939
2006	11	148	1.03846	1.04992	1.03108
2006	12	149	1.02321	1.0488	1.0401
2007	1	150	1.04061	1.04838	1.05389
2007	2	151	1.02038	1.04789	1.03827
2007	3	152	1.02791	1.04676	1.03927
2007	4	153	1.00902	1.05602	1.05294
2007	5	154	1.03815	1.05032	1.04672
2007	6	155	1.03178	1.0481	1.03382
2007	7	156	1.03198	1.05196	1.04912
2007	8	157	1.03985	1.05534	1.04199
2007	9	158	1.03878	1.05128	1.05601
2007	10	159	1.03914	1.05458	1.05128
2007	11	160	1.01568	1.05458	1.04604
2007	12	161	1.04558	1.05471	1.04326
2008	1	162	1.02509	1.05285	1.04137
2008	2	163	1.02573	1.05425	1.03294
2008	3	164	1.02617	1.0468	1.04071
2008	4	165	1.05552	1.05038	1.03063
2008	5	166	1.01897	1.04261	1.03172
2008	6	167	1.03002	1.05302	1.05002
2008	7	168	1.03439	1.05357	1.04425
2008	8	169	1.03169	1.05732	1.0523
2008	9	170	1.04133	1.05693	1.05785
2008	10	171	1.02818	1.05888	1.04252
2008	11	172	1.01669	1.0593	1.04429
2008	12	173	1.02532	1.04364	1.04328
2009	1	174	1.052	1.05613	1.0472
2009	2	175	1.04242	1.04527	1.0487
2009	3	176	1.02763	1.04978	1.03489
2009	4	177	1.04004	1.04866	1.03637
2009	5	178	1.03011	1.05597	1.03762
2009	6	179	1.03657	1.05066	1.03908
2009	7	180	1.03966	1.051	1.03727
2009	8	181	1.04534	1.05781	1.05736
2009	9	182	1.04097	1.04803	1.02993
2009	10	183	1.03924	1.05282	1.04317
2009	11	184	1.04272	1.06236	1.02711
2009	12	185	1.02598	1.05852	1.03445
2010	1	186	1.02187	1.05268	1.03975
2010	2	187	1.04907	1.04668	1.04638
2010	3	188	1.0504	1.0573	1.03171
2010	4	189	1.02651	1.05748	1.02933
2010	5	190	1.03067	1.05452	1.04209
2010	6	191	1.0313	1.05974	1.03459
2010	7	192	1.02058	1.05695	1.04721
2010	8	193	1.03466	1.05622	1.05198
2010	9	194	1.05321	1.06339	1.04511
2010	10	195	1.03512	1.05375	1.06084
2010	11	196	1.03489	1.05579	1.04247
2010	12	197	1.02875	1.05714	1.03771
2011	1	198	1.0379	1.04369	1.02664
2011	2	199	1.0309	1.0444	1.03775
2011	3	200	1.03689	1.05483	1.03125
2011	4	201	1.04458	1.05562	1.02401
2011	5	202	1.02603	1.05266	1.03166
2011	6	203	1.03456	1.05814	1.04348
2011	7	204	1.01924	1.05979	1.05126
2011	8	205	1.0447	1.05599	1.03654
2011	9	206	1.03773	1.05055	1.04549
2011	10	207	1.03518	1.05445	1.05437
2011	11	208	1.05146	1.04793	1.02631
2011	12	209	1.01977	1.05625	1.03512
2012	1	210	1.03875	1.04625	1.03403
2012	2	211	1.02311	1.04515	1.02432
2012	3	212	1.02525	1.05272	1.0258
2012	4	213	1.02456	1.04721	1.02834
2012	5	214	1.02442	1.04676	1.04465
2012	6	215	1.02639	1.06479	1.06447
2012	7	216	1.02829	1.05127	1.04143
2012	8	217	1.03091	1.05489	1.03466
2012	9	218	1.0492	1.06197	1.03954
2012	10	219	1.03246	1.05465	1.05202
2012	11	220	1.0406	1.05364	1.03278
2012	12	221	1.02273	1.05167	1.03519
2013	1	222	1.02778	1.04969	1.0426
2013	2	223	1.02621	1.05514	1.05452
2013	3	224	1.02215	1.05696	1.04697
2013	4	225	1.0268	1.06304	1.04372
2013	5	226	1.03301	1.05055	1.05357
2013	6	227	1.02177	1.04777	1.04133
2013	7	228	1.04392	1.06322	1.05947
2013	8	229	1.03073	1.0692	1.04245
2013	9	230	1.03375	1.05494	1.04036
2013	10	231	1.03742	1.05066	1.03492
2013	11	232	1.01842	1.0593	1.04142
2013	12	233	1.02394	1.04793	1.0324
2014	1	234	1.0128	1.04788	1.03207
2014	2	235	1.02369	1.04845	1.02882
2014	3	236	1.02911	1.0548	1.04958
2014	4	237	1.03864	1.04261	1.03839
2014	5	238	1.02358	1.05322	1.03884
2014	6	239	1.04319	1.05755	1.0398
2014	7	240	1.04146	1.05474	1.05287
2014	8	241	1.04218	1.05901	1.04971
2014	9	242	1.04928	1.05561	1.04066
2014	10	243	1.02082	1.05135	1.04094
2014	11	244	1.03049	1.05281	1.04255
2014	12	245	1.01731	1.06099	1.03268
2015	1	246	1.03837	1.05066	1.048
2015	2	247	1.03596	1.0497	1.04363
2015	3	248	1.02763	1.04858	1.03035
2015	4	249	1.00939	1.06326	1.03877
2015	5	250	1.02784	1.04591	1.03909
2015	6	251	1.02801	1.04783	1.05811
2015	7	252	1.03801	1.05191	1.0428
2015	8	253	1.02848	1.0618	1.04585
2015	9	254	1.02403	1.05421	1.04581
2015	10	255	1.02487	1.05361	1.04133
2015	11	256	1.02547	1.05358	1.02501
2015	12	257	1.02351	1.04709	1.04178
2016	1	258	1.03171	1.04525	1.04087
2016	2	259	1.02401	1.05158	1.04262
2016	3	260	1.03326	1.05737	1.03876
2016	4	261	1.03231	1.0547	1.0325
2016	5	262	1.03815	1.05435	1.03571
2016	6	263	1.03656	1.05892	1.04254
2016	7	264	1.03653	1.04927	1.04079
2016	8	265	1.03913	1.06586	1.03829
2016	9	266	1.04744	1.05716	1.04996
2016	10	267	1.03192	1.04922	1.03374
2016	11	268	1.02995	1.05496	1.03775
2016	12	269	1.02957	1.05173	1.03618
2017	1	270	1.02713	1.0493	1.04633
2017	2	271	1.03538	1.04024	1.02447
2017	3	272	1.03574	1.05248	1.04352
2017	4	273	1.02222	1.05759	1.03026
2017	5	274	1.02352	1.05221	1.03299
2017	6	275	1.03778	1.05832	1.04518
2017	7	276	1.04094	1.04841	1.04093
2017	8	277	1.02942	1.05463	1.04405
2017	9	278	1.02475	1.0585	1.03462
2017	10	279	1.01262	1.05712	1.03014
2017	11	280	1.03119	1.05404	1.0468
2017	12	281	1.01953	1.04123	1.0377
2018	1	282	1.03732	1.0538	1.02989
2018	2	283	1.02493	1.04406	1.02972
2018	3	284	1.03527	1.04985	1.02983
2018	4	285	1.02116	1.05928	1.04323
2018	5	286	1.04076	1.05413	1.04341
2018	6	287	1.04973	1.05087	1.02535
2018	7	288	1.04498	1.05382	1.04655
2018	8	289	1.04421	1.05106	1.04914
2018	9	290	1.0452	1.05138	1.04907
2018	10	291	1.03585	1.05044	1.04609
2018	11	292	1.03171	1.05573	1.0408
2018	12	293	1.01391	1.04785	1.04659

## Sheet: Figure_4
r/e	ptb	periv	early	late	term
nhb	1.06	1.102	1.071	1.054	1.024
nhw	1.18	1.196	1.18	1.18	1.043
hsp	1.175	1.2	1.18	1.175	1.031

## Sheet: Figure_5
r/e	twin	singletons	35+	<35yrs	HS or less	>HS
nhb	0.986	1.07	1.041	1.063	1.065	1.054
nhw	1.03	1.219	1.164	1.186	1.178	1.184
hsp	1.034	1.189	1.176	1.1776	1.176	1.185

## Sheet: Table_1
cyr	cmon	ct	srbptb	periv_nhb	early_nhb	late_nhb	term_nhb	<35 years_nhb	35+_nhb	HS or less_nhb	>HS_nhb	singleton_nhb	twin_nhb	srwptb	periv_nhw	early_nhw	late_nhw	term_nhw	<35 yrs_nhw	35+_nhw	HS or less_nhw	>HS_nhw	singleton_nhw	twin_nhw	srhptb	periv_hsp	early_hsp	late_hsp	term_hsp	<35yrs_hsp	35+_hsp	HS or less_hsp	>HS_hsp	singleton_hsp	twin_hsp
1994	8	1	1.04399	1.13402	0.971812	1.05596	1.03905	1.04028	1.08011	1.06114	1.00178	1.05546	0.975504	1.20638	1.02538	1.23777	1.20696	1.0556	1.20575	1.21018	1.21105	1.20163	1.24643	1.00914	1.19379	1.36	1.28028	1.17296	1.03939	1.20866	1.06202	1.18837	1.21814	1.18876	1.09912
1994	9	2	1.09312	1.15152	1.04453	1.10732	1.04138	1.10129	1.01975	1.08794	1.10594	1.09151	1.10253	1.18703	1.18894	1.13173	1.19441	1.05622	1.18849	1.17849	1.18648	1.18762	1.22344	0.962132	1.13477	1.16456	1.08708	1.14186	1.04505	1.13297	1.15068	1.12303	1.18679	1.14921	0.982143
1994	10	3	1.03998	1.06573	1.04348	1.03238	1.03722	1.03861	1.05312	1.05289	1.00954	1.05102	0.990237	1.18737	1.06075	1.21849	1.18596	1.05156	1.19155	1.16233	1.17652	1.19918	1.21137	1.04356	1.22368	1.21212	1.38348	1.20595	1.0076	1.22712	1.19344	1.22862	1.20342	1.26085	0.89094
1994	11	4	1.05803	1.12121	1.02326	1.06075	1.03943	1.05151	1.12255	1.05718	1.06017	1.06227	0.991489	1.18543	1.2335	1.23375	1.17674	1.04418	1.18496	1.18824	1.19365	1.17651	1.21163	1.0069	1.15575	0.963415	1.14601	1.16005	1.03871	1.16051	1.11327	1.15072	1.17825	1.16938	0.957516
1994	12	5	1.0918	1.21359	1.07935	1.0896	1.03709	1.08674	1.13647	1.1053	1.06081	1.0854	1.04318	1.21046	1.1784	1.23864	1.20795	1.05046	1.22538	1.12712	1.20633	1.21503	1.24516	1	1.19279	1.41892	1.26216	1.17775	1.04296	1.18695	1.24342	1.19797	1.17133	1.21349	0.934713
1995	1	6	1.03801	1.0514	1.04196	1.03116	1.00819	1.03954	1.02451	1.02167	1.07686	1.04795	0.983257	1.19764	1.2027	1.1272	1.20688	1.03939	1.19676	1.20289	1.18017	1.21667	1.23585	0.961324	1.14162	1.14943	1.37063	1.11253	1.04437	1.13906	1.16364	1.13029	1.19038	1.15349	1.00186
1995	2	7	0.996041	0.902062	0.966325	1.0032	1.01729	1.00499	0.921296	0.995788	0.996644	0.999175	0.920195	1.16016	1.28395	1.19327	1.14922	1.04906	1.16744	1.11997	1.15683	1.1638	1.18078	0.996997	1.10359	1.12308	1.19048	1.0916	1.02912	1.11128	1.03704	1.09713	1.13208	1.12432	0.971042
1995	3	8	1.05588	1.12683	1.10663	1.04713	1.02191	1.06127	1.00943	1.05133	1.06712	1.06225	1.0029	1.18826	1.4359	1.15316	1.18627	1.04737	1.19817	1.13462	1.19841	1.17737	1.21246	1.06632	1.15743	1.2875	1.27744	1.13369	1.04294	1.17484	1.0216	1.16059	1.14416	1.17415	0.846284
1995	4	9	1.08277	1.28977	1.08089	1.07057	1.01227	1.09775	0.962719	1.08216	1.08413	1.08454	1.04054	1.19856	1.235	1.18376	1.20026	1.04797	1.20206	1.1783	1.18803	1.21013	1.23375	0.986006	1.18714	1.13333	1.1942	1.18295	1.04606	1.17397	1.31179	1.18918	1.17829	1.202	0.926724
1995	5	10	1.02283	1.10526	1.03166	1.01627	0.996828	1.03326	0.934641	1.0326	1	1.04003	0.906555	1.17932	1.20918	1.15981	1.18109	1.04791	1.18614	1.14198	1.18113	1.17739	1.21277	0.990122	1.21024	1.5	1.21765	1.20596	1.02952	1.21057	1.20727	1.19973	1.25427	1.23922	0.985685
1995	6	11	1.04604	1.16111	0.986072	1.05124	1.03688	1.04362	1.07042	1.00988	1.13947	1.0556	0.989147	1.20578	1.03153	1.22424	1.2071	1.05245	1.21036	1.1806	1.19995	1.21184	1.23651	0.998887	1.13502	0.875	0.968	1.16981	1.03116	1.13164	1.16376	1.13002	1.15637	1.15104	1.01807
1995	7	12	1.06282	1.09645	1.09524	1.04921	1.03241	1.06642	1.03178	1.07609	1.03157	1.06543	0.963504	1.16531	1.125	1.15719	1.16745	1.05563	1.16475	1.16859	1.15295	1.1776	1.18854	1.02594	1.12776	1.41667	1.10116	1.12391	1.02444	1.1169	1.23358	1.13201	1.11014	1.13897	0.929019
1995	8	13	1.05331	1.17978	1.0295	1.04973	1.0167	1.05863	1.00288	1.08826	0.976211	1.07193	0.972039	1.18645	1.03556	1.16298	1.19555	1.05218	1.19262	1.15178	1.16427	1.20848	1.21595	1.0022	1.16538	1.18462	1.35987	1.13654	1.03595	1.1781	1.06312	1.17389	1.13019	1.19005	0.895349
1995	9	14	1.08549	1.19774	1.02108	1.08967	1.03967	1.08538	1.08659	1.08409	1.08861	1.08222	1.06184	1.19719	1.26316	1.16219	1.19771	1.04719	1.21262	1.11322	1.18615	1.20857	1.21423	1.05762	1.14071	1.69091	1.05691	1.13677	1.03382	1.13961	1.15088	1.1451	1.12234	1.14989	1.02469
1995	10	15	1.064	1.15301	1.1269	1.04675	1.03783	1.06267	1.07551	1.03359	1.14047	1.08076	0.939009	1.20437	1.23963	1.2045	1.20288	1.04977	1.21126	1.16493	1.18401	1.22573	1.24488	1.02841	1.19974	1.14085	1.10336	1.21705	1.04282	1.22702	0.98538	1.19368	1.22638	1.22411	0.901454
1995	11	16	1.05024	1.09709	1.07545	1.04259	1.02491	1.04438	1.10321	1.04489	1.06255	1.0472	0.984952	1.16979	1.0367	1.12965	1.17784	1.04163	1.1743	1.14548	1.16778	1.17193	1.20831	1.03009	1.17335	0.988372	1.18252	1.17975	1.03635	1.17365	1.17073	1.18374	1.12972	1.18297	1.06325
1995	12	17	1.0511	1.11538	1.03639	1.04649	1.02609	1.06615	0.92766	1.06627	1.0172	1.05487	0.997379	1.19964	1.25532	1.17042	1.20346	1.04182	1.19545	1.22304	1.16782	1.23421	1.2178	1.01223	1.20007	1.3038	1.09326	1.21663	1.01066	1.19603	1.23385	1.18032	1.28881	1.21968	1.01855
1996	1	18	1.03805	1.02262	1.03666	1.0377	1.03199	1.04046	1.0186	1.0392	1.03541	1.05353	0.96291	1.16938	1.25822	1.09082	1.17711	1.03174	1.18451	1.09272	1.19058	1.14862	1.20887	0.951613	1.18071	0.865854	1.28247	1.17603	1.03772	1.19523	1.06601	1.17715	1.19512	1.20807	0.884553
1996	2	19	1.01523	1.10053	0.964432	1.01542	1.0354	1.01847	0.98927	1.00344	1.04183	1.03605	0.911458	1.17135	1.11979	1.15542	1.17762	1.03548	1.17634	1.1446	1.16034	1.18268	1.21545	0.982416	1.15659	1.22581	1.05638	1.16641	1.02996	1.16306	1.10725	1.13692	1.24904	1.17286	0.947664
1996	3	20	1.09089	1.11275	1.05957	1.09508	1.02153	1.0956	1.05251	1.05656	1.17704	1.10254	0.961691	1.20986	1.25397	1.17617	1.21376	1.05427	1.20174	1.25327	1.20798	1.21183	1.25459	1.01467	1.1597	1.32877	1.07365	1.16639	1.04229	1.16202	1.14103	1.17251	1.10896	1.17009	0.949097
1996	4	21	1.05288	1.08911	1.03253	1.05221	1.02627	1.0539	1.04419	1.05291	1.0528	1.06371	0.909218	1.17982	1.30811	1.15477	1.18074	1.03914	1.18851	1.1346	1.19387	1.1656	1.22023	0.983078	1.20844	1.01299	1.11988	1.22407	1.03593	1.2145	1.16234	1.21288	1.19048	1.22667	1.07559
1996	5	22	1.04033	1.17157	1.00812	1.03108	1.02439	1.0533	0.936842	1.04031	1.04038	1.04826	0.994286	1.17707	1.17734	1.087	1.18857	1.04222	1.18014	1.16075	1.17072	1.18343	1.21051	1.02829	1.13351	0.934783	1.14516	1.13428	1.03141	1.13991	1.07951	1.13741	1.11793	1.15664	0.97417
1996	6	23	1.00973	1.08416	0.974868	1.01065	1.02645	1.02325	0.9	1.01123	1.00641	1.02762	0.954545	1.17611	1.17308	1.10259	1.18995	1.04421	1.18677	1.11932	1.19074	1.16243	1.19913	1.01476	1.14537	1.08	1.22543	1.13905	1.02319	1.1387	1.20068	1.1542	1.11051	1.16359	1.01093
1996	7	24	1.06407	1.08642	1.12804	1.04762	1.02907	1.05016	1.1911	1.05585	1.0819	1.06577	1.02396	1.14724	1.03365	1.12077	1.15293	1.04152	1.14651	1.15132	1.12338	1.17004	1.16852	1.00489	1.15449	1.41667	1.14888	1.14727	1.0415	1.15146	1.18065	1.14937	1.17427	1.17621	1.0746
1996	8	25	1.0375	1.08125	1.07267	1.02355	1.03819	1.03711	1.04067	1.02527	1.06414	1.03549	1.07994	1.17107	1.03448	1.26596	1.16278	1.04979	1.18467	1.10194	1.15866	1.18272	1.19801	1.06151	1.17755	0.971429	1.11842	1.19239	1.0311	1.17509	1.19799	1.18215	1.16041	1.22527	0.959707
1996	9	26	1.07202	1.25275	1.0391	1.06619	1.04703	1.07554	1.04156	1.09208	1.03137	1.07564	1.07634	1.19028	1.2037	1.26224	1.17888	1.05281	1.17722	1.26166	1.1615	1.21848	1.18832	1.08635	1.17126	1.17722	1.1691	1.1704	1.05039	1.17293	1.15723	1.15407	1.23993	1.17192	1.06306
1996	10	27	1.06053	1.20745	1.14443	1.03112	1.03504	1.07354	0.957055	1.03475	1.11973	1.05431	1.07343	1.1782	1.44118	1.17086	1.17283	1.04925	1.18981	1.11857	1.16074	1.19537	1.19806	1.06417	1.13905	1.16049	1.0975	1.14449	1.03202	1.13743	1.15385	1.12928	1.18152	1.16106	0.88746
1996	11	28	1.06818	0.990566	1.07734	1.07052	1.00623	1.07469	1.01684	1.09299	1.01733	1.07383	1.03371	1.18261	1.11255	1.26091	1.17341	1.04651	1.1895	1.14803	1.19362	1.17169	1.23204	0.997013	1.16349	1.19178	1.28451	1.14581	1.05055	1.15668	1.22093	1.16906	1.14222	1.15914	1.11438
1996	12	29	1.02562	0.952381	1.08808	1.01833	1.03518	1.02545	1.02692	1.03594	1.00361	1.02651	0.947879	1.16711	1.24554	1.14808	1.16623	1.05335	1.1752	1.125	1.19469	1.14133	1.1946	1.01891	1.15803	1.06757	1.1943	1.15536	1.02496	1.15399	1.19255	1.14457	1.21678	1.18514	1.00984
1997	1	30	1.05132	1.12042	1.16852	1.01632	1.03242	1.03921	1.15196	1.04664	1.06112	1.05823	0.939058	1.1885	1.06533	1.24844	1.18218	1.0421	1.18733	1.19435	1.16726	1.20886	1.22687	0.954656	1.13888	1.23529	1.08861	1.14297	1.03303	1.14417	1.1	1.11506	1.23571	1.15458	0.993548
1997	2	31	1.04717	1.13228	1.00591	1.04966	1.03132	1.04818	1.0393	1.02227	1.10592	1.06029	1.00152	1.16435	1.34884	1.14688	1.16425	1.04376	1.162	1.17647	1.16114	1.16754	1.19673	1.05251	1.1776	1.15	1.14545	1.18648	1.04217	1.18975	1.09511	1.16122	1.24343	1.20889	0.915129
1997	3	32	1.04422	0.95935	0.970588	1.07304	1.03747	1.0513	0.989518	1.04478	1.04297	1.03536	1.00508	1.16559	1.03965	1.22049	1.16137	1.04245	1.17166	1.13531	1.14948	1.18184	1.20138	1.03725	1.16078	1.5	1.09375	1.16061	1.02935	1.15339	1.2209	1.15165	1.19769	1.18893	0.984668
1997	4	33	1.05891	1.1809	1.06571	1.04826	1.02201	1.06438	1.01639	1.05012	1.07849	1.05218	1.06878	1.16918	1.11521	1.22987	1.16497	1.05274	1.16944	1.16784	1.17172	1.16667	1.19992	1.00716	1.15121	1.1519	1.03593	1.17067	1.03902	1.14854	1.17183	1.1694	1.08371	1.176	0.929766
1997	5	34	1.06241	1.17742	0.93947	1.08239	1.04643	1.0734	0.97556	1.0477	1.09595	1.07033	1.05995	1.16941	1.27363	1.14062	1.17042	1.03923	1.16799	1.17655	1.13282	1.20592	1.18854	1.02723	1.13655	1.4	1.07363	1.14007	1.02537	1.13817	1.12281	1.15146	1.08201	1.14461	1.05849
1997	6	35	1.04018	1.25946	1.05345	1.02253	1.02437	1.03624	1.07381	1.00423	1.12713	1.02541	1.05949	1.15514	1.29208	1.30969	1.13004	1.04477	1.14344	1.21877	1.15423	1.15603	1.17072	1.03222	1.16313	1.25352	1.23077	1.15066	1.01316	1.17462	1.0712	1.14492	1.23415	1.18818	0.867213
1997	7	36	1.10533	0.959596	1.11852	1.10691	1.05334	1.10963	1.06856	1.11302	1.08814	1.11228	0.985075	1.17006	1.34254	1.14312	1.16876	1.04506	1.17432	1.14812	1.12663	1.21088	1.18867	1.09325	1.12527	1.01299	1.23529	1.11671	1.03449	1.12979	1.09016	1.12008	1.14499	1.13924	0.886326
1997	8	37	1.03432	1.02116	0.929775	1.05689	1.04115	1.02484	1.11692	1.06326	0.975	1.03031	1.05278	1.17846	1.36598	1.13899	1.18149	1.04387	1.18519	1.14444	1.15912	1.19609	1.20792	1.03219	1.19632	1.25974	1.30857	1.17737	1.03834	1.18733	1.27609	1.20625	1.16006	1.19985	1.02752
1997	9	38	1.02595	1.10837	1.05295	1.01837	1.03706	1.02112	1.0676	1.01418	1.05142	1.03414	1.02027	1.17369	1.38462	1.15169	1.17199	1.05676	1.1824	1.13085	1.21094	1.14028	1.22069	0.965742	1.1566	0.875	1.34568	1.14377	1.02327	1.15449	1.17431	1.17561	1.09104	1.17406	1.01379
1997	10	39	1.06234	1.12821	0.953518	1.07758	1.04535	1.05885	1.09318	1.04455	1.10088	1.06558	1.01828	1.16031	0.92623	1.16173	1.16869	1.04578	1.16578	1.13285	1.15084	1.16937	1.18191	1.02089	1.16613	1.45588	1.19154	1.15986	1.04212	1.16087	1.20779	1.16287	1.17862	1.18427	0.991045
1997	11	40	1.05673	1.33495	1.06438	1.03844	1.02636	1.06194	1.01606	1.07914	1.00924	1.05149	1.05767	1.15754	0.987952	1.19183	1.15668	1.05147	1.16792	1.10814	1.15037	1.16438	1.18843	1.03709	1.1544	1.39759	1.1049	1.15559	1.03185	1.16953	1.03941	1.13131	1.24713	1.16565	0.9721
1997	12	41	1.06809	1.15837	1.10068	1.05161	1.03968	1.07749	0.995968	1.08247	1.03843	1.063	1.04632	1.16305	1.09091	1.18435	1.15939	1.03719	1.17173	1.12	1.18477	1.14239	1.21005	0.965074	1.20231	1.04762	1.25876	1.19901	1.03841	1.18614	1.33711	1.178	1.29602	1.21643	1.01488
1998	1	42	1.00728	1.12727	0.998551	0.999369	1.0238	0.998378	1.08511	0.991525	1.04189	1.0182	0.953165	1.17689	1.16803	1.13047	1.18179	1.03909	1.17999	1.16109	1.17586	1.17786	1.21867	1.00932	1.16436	1.26923	1.17582	1.15901	1.03897	1.17408	1.09169	1.16147	1.17532	1.19398	1.03425
1998	2	43	1.07513	1.22778	1.04532	1.07249	1.01891	1.07647	1.06494	1.05981	1.10684	1.08718	0.94357	1.14144	0.933628	1.09924	1.15416	1.04281	1.14992	1.1015	1.14901	1.13433	1.18382	1.00336	1.16088	1.35385	1.05495	1.17094	1.02642	1.16893	1.0944	1.15842	1.17062	1.19811	0.913928
1998	3	44	1.05175	0.943723	0.99354	1.06858	1.04915	1.05316	1.04043	1.0789	0.997167	1.05581	1.07702	1.18061	1.14957	1.15805	1.18137	1.04813	1.1662	1.25173	1.20121	1.16144	1.22064	0.984646	1.17016	1.05376	1.19171	1.17134	1.01759	1.1673	1.19241	1.15214	1.24522	1.18381	0.947887
1998	4	45	1.03616	1.01914	1.05147	1.03474	1.02182	1.04101	1	1.04784	1.01365	1.04905	0.994872	1.16818	1.1831	1.14445	1.17107	1.04212	1.17021	1.15824	1.19724	1.14181	1.21294	1.00831	1.15351	1.27059	1.21774	1.13852	1.0281	1.14221	1.24781	1.14802	1.17477	1.16953	0.978618
1998	5	46	1.04592	0.950673	1.02937	1.05549	1.04179	1.04244	1.074	1.03406	1.07086	1.0658	0.929455	1.16237	1.15625	1.18355	1.16095	1.05699	1.16092	1.1694	1.16423	1.16065	1.18295	1.02914	1.19551	1.32857	1.27424	1.18182	1.017	1.20992	1.07558	1.1989	1.1825	1.21513	1.01399
1998	6	47	1.05814	1	1.09	1.05782	1.02917	1.07199	0.946262	1.05069	1.07435	1.06069	1.06386	1.15944	1.15459	1.18406	1.1569	1.05302	1.15641	1.17525	1.12778	1.1895	1.20521	0.99621	1.17261	1.48387	1.17694	1.16225	1.0285	1.16913	1.2027	1.17859	1.15057	1.17176	1.01916
1998	7	48	1.05075	1.08796	1.04206	1.04743	1.04368	1.05248	1.03661	1.06356	1.02535	1.05202	1.03203	1.17787	1.105	1.09846	1.19043	1.0528	1.18516	1.14173	1.1683	1.18621	1.20556	1.03895	1.15554	1.17949	1.21922	1.149	1.0423	1.17125	1.04071	1.13879	1.21683	1.1789	0.941368
1998	8	49	1.0472	1.12155	1	1.05167	1.02909	1.02885	1.21809	1.01326	1.11955	1.05927	0.92247	1.17396	1.17677	1.23397	1.167	1.05156	1.17849	1.15136	1.1698	1.17752	1.19422	1.05531	1.14364	1.26866	1.30362	1.11556	1.01801	1.14068	1.16817	1.1441	1.142	1.15987	1.00879
1998	9	50	1.07177	0.933962	1.0678	1.07742	1.03074	1.07719	1.02908	1.08257	1.05092	1.09306	0.940789	1.17682	1.29412	1.12818	1.1801	1.04667	1.18517	1.13559	1.18355	1.17078	1.20657	1.03444	1.19361	1.61765	1.15537	1.18519	1.03592	1.19394	1.19077	1.17732	1.25661	1.21156	0.959083
1998	10	51	1.03485	1.15865	0.977865	1.0384	1.0528	1.02994	1.07392	1.04404	1.01606	1.04079	0.978774	1.17191	1.02745	1.2041	1.17112	1.04806	1.17577	1.15326	1.14887	1.19288	1.22526	1.0098	1.18659	1.04651	1.21655	1.18702	1.04565	1.17031	1.32609	1.20117	1.13596	1.2074	1.0255
1998	11	52	1.04907	1.07763	0.93254	1.07113	1.02592	1.04473	1.08316	1.04813	1.05108	1.06488	0.931925	1.17781	1.1055	1.22604	1.17357	1.04111	1.17664	1.18364	1.17468	1.18072	1.20023	1.0593	1.13832	1.33784	1.07991	1.14258	1.03609	1.12625	1.23834	1.1422	1.12385	1.1489	1.05581
1998	12	53	1.05691	1.15534	0.972087	1.06977	1.02651	1.05697	1.0565	1.03282	1.10712	1.06977	0.98926	1.17465	1.11715	1.17736	1.17674	1.04333	1.18571	1.12041	1.15777	1.19045	1.20974	1.02798	1.13868	1.10526	1.03944	1.15438	1.03766	1.14322	1.10476	1.14219	1.12642	1.14777	1.04464
1999	1	54	1.08905	1.14833	1.00863	1.10376	1.02461	1.07548	1.19683	1.054	1.16325	1.11124	0.945274	1.14975	1.11607	1.15219	1.14717	1.04062	1.14519	1.17164	1.14286	1.15587	1.184	1.01283	1.11792	0.923913	1.0801	1.12896	1.03691	1.12177	1.09091	1.11767	1.11881	1.14043	0.977376
1999	2	55	1.06036	1.0198	1.11833	1.04808	0.999822	1.06756	1.01012	1.07739	1.02601	1.07463	0.941255	1.16397	1.60843	1.2032	1.14957	1.0483	1.17612	1.11063	1.17339	1.15555	1.18569	1.01499	1.16203	0.97619	1.30769	1.15103	1.02317	1.15916	1.18428	1.15498	1.18989	1.17145	1.04422
1999	3	56	1.07134	1.15766	1.01499	1.07494	1.03458	1.08186	0.994	1.08087	1.05182	1.08349	1.0387	1.1813	1.23881	1.30404	1.16481	1.05386	1.18823	1.14869	1.18968	1.17361	1.21644	1.04649	1.18403	1.2	1.15323	1.19091	1.02823	1.21081	1.00895	1.21028	1.09436	1.1978	0.911888
1999	4	57	1.00509	1.00422	0.966844	1.01237	1.03066	0.997279	1.07143	0.985503	1.04809	1.0045	0.953405	1.18882	1.11261	1.11483	1.19985	1.03824	1.19039	1.1813	1.19035	1.18741	1.21372	1.02292	1.14941	1.1	1.20833	1.14223	1.02811	1.17026	1.01101	1.13685	1.19619	1.17731	0.910095
1999	5	58	1.03925	1.01402	1.02067	1.04713	1.02231	1.05505	0.917485	1.05419	1.01001	1.04632	1.03277	1.16591	1.30137	1.08992	1.17165	1.04701	1.17075	1.14242	1.15324	1.17729	1.20461	1.03075	1.14193	1.06944	1.23367	1.1271	1.0477	1.14054	1.15285	1.14291	1.13827	1.15087	1.08667
1999	6	59	1.06801	0.986607	1.08356	1.06126	1.02652	1.0716	1.04	1.07769	1.04818	1.07154	1.00605	1.1769	1.21429	1.22002	1.17084	1.05722	1.19776	1.07954	1.18899	1.1663	1.20576	1.04279	1.21548	1.2987	1.30919	1.20346	1.03956	1.22331	1.15562	1.19695	1.28414	1.24271	0.920509
1999	7	60	1.06797	1.16578	1.08129	1.05535	1.02708	1.06836	1.06473	1.10159	1.00286	1.07334	0.971812	1.17106	1.17368	1.20877	1.16752	1.04488	1.15755	1.24298	1.14411	1.1941	1.18644	1.07117	1.20096	1.23333	1.32884	1.18128	1.03477	1.19899	1.21727	1.19431	1.22449	1.2062	1.07692
1999	8	61	1.07684	0.979695	1.07334	1.07996	1.0309	1.08179	1.03829	1.07521	1.08012	1.07599	0.985	1.18035	1.34673	1.18979	1.17524	1.05097	1.19147	1.12882	1.19431	1.16896	1.20268	1.05663	1.13481	1.06494	1.09318	1.14244	1.03936	1.1366	1.12011	1.12714	1.16187	1.15202	1.01445
1999	9	62	1.10437	1.14796	1.07852	1.10051	1.03511	1.11734	1.00428	1.11136	1.09044	1.09638	1.04669	1.1591	1.05963	1.137	1.16306	1.04312	1.15161	1.19687	1.14501	1.1712	1.19376	1.01335	1.12979	1.16667	1.11166	1.13183	1.03426	1.12769	1.14563	1.13173	1.1229	1.14936	1.01954
1999	10	63	1.11066	1.28708	1.00126	1.11324	1.03071	1.11933	1.04927	1.08823	1.1553	1.11128	1.041	1.15047	1.44086	1.09635	1.1546	1.05524	1.15601	1.12372	1.16692	1.13683	1.17333	1.018	1.18961	1.31707	1.13203	1.19416	1.0406	1.17069	1.34414	1.20146	1.14746	1.20301	1.05077
1999	11	64	1.03363	1.0991	0.980341	1.0366	1.0266	1.02849	1.07407	1.04365	1.01332	1.05118	0.926518	1.15993	1.05479	1.19668	1.15869	1.04154	1.1616	1.15234	1.17185	1.14953	1.17457	1.08289	1.16418	1.17204	1.22274	1.15822	1.02754	1.15332	1.25182	1.14858	1.22365	1.18778	0.967877
1999	12	65	1.06117	1.09645	1.04891	1.06351	1.01024	1.06252	1.05061	1.05153	1.08166	1.06808	0.939494	1.19881	1.32558	1.21608	1.19445	1.03392	1.20342	1.17537	1.18621	1.21033	1.23585	1.06831	1.17943	1.13043	1.18304	1.18651	1.03055	1.18693	1.12387	1.18263	1.16809	1.20177	1.03807
2000	1	66	1.03872	0.798387	1.09146	1.03762	1.02615	1.05237	0.944223	1.01932	1.07932	1.03423	1.02989	1.17721	1.20561	1.20989	1.17094	1.04641	1.18749	1.13022	1.19142	1.16505	1.21768	1.00553	1.17326	1.29213	1.13386	1.17202	1.03858	1.16341	1.25731	1.16504	1.20344	1.18707	0.957447
2000	2	67	1.0915	1.14213	1.20965	1.06037	1.02256	1.07692	1.20645	1.07092	1.13443	1.09594	1.05668	1.16725	1.05963	1.10335	1.18025	1.02632	1.18783	1.07728	1.16643	1.16795	1.19866	1.0498	1.2424	1.24286	1.33791	1.23168	1.02471	1.24627	1.21287	1.22757	1.30143	1.25828	1.01007
2000	3	68	1.06423	1.10909	1.12032	1.05028	1.0289	1.05837	1.108	1.06145	1.07002	1.07131	1.00551	1.17878	1.15315	1.27604	1.16583	1.05203	1.18171	1.16456	1.17724	1.18016	1.20303	1.05073	1.1487	1.175	1.1937	1.13852	1.01988	1.1574	1.08454	1.16174	1.09986	1.18701	0.878446
2000	4	69	1.06108	1.09722	1.06928	1.05267	1.01305	1.06351	1.04274	1.05131	1.08165	1.05707	1.03226	1.17306	1.09615	1.25	1.16644	1.03497	1.17439	1.16688	1.15436	1.18922	1.22059	0.987409	1.15048	1.18072	1.08397	1.15935	1.03571	1.15061	1.14951	1.12096	1.26706	1.17136	0.928571
2000	5	70	1.06911	1.14286	1.03547	1.07297	1.03182	1.09992	0.862254	1.10661	0.995176	1.09006	1.00496	1.17293	1.22277	1.2024	1.16873	1.03814	1.17719	1.15321	1.14885	1.19409	1.18625	1.07551	1.12005	1.04706	1.14667	1.11883	1.03021	1.12331	1.09535	1.11016	1.15722	1.14094	0.946704
2000	6	71	1.0595	1.23204	1.04155	1.0505	1.02664	1.07426	0.957916	1.05973	1.05901	1.06397	0.968514	1.1936	1.25123	1.213	1.18871	1.04937	1.19297	1.19654	1.19717	1.19056	1.23055	1.004	1.17391	1.55072	1.12	1.17491	1.03428	1.16324	1.26225	1.19004	1.11902	1.19357	0.940387
2000	7	72	1.07521	1.05911	1.09204	1.0741	1.01065	1.08616	0.998008	1.05674	1.11295	1.08752	0.916137	1.15316	1.25	1.17313	1.14899	1.03718	1.15706	1.13454	1.16964	1.13971	1.19213	0.982715	1.14707	1.36471	1.07857	1.14672	1.04436	1.15356	1.09767	1.13702	1.18294	1.17346	0.885007
2000	8	73	1.07853	1.06842	1.11232	1.07085	1.0555	1.08422	1.03688	1.06497	1.10563	1.08412	1.03294	1.18098	1.3388	1.1455	1.181	1.04838	1.18191	1.17661	1.19182	1.17246	1.21124	1.05836	1.12652	1.42647	1.07207	1.12931	1.04011	1.12045	1.17275	1.1358	1.09518	1.14173	0.942563
2000	9	74	1.06259	0.880383	0.950413	1.09974	1.03515	1.0675	1.02537	1.08998	1.01194	1.05897	1.10512	1.16551	1.07547	1.13263	1.17358	1.04161	1.16456	1.16989	1.17606	1.15706	1.20291	1.00876	1.18562	1.20253	1.23737	1.18176	1.02945	1.18421	1.19626	1.18733	1.17939	1.21908	0.979622
2000	10	75	1.03882	1.0793	1.04972	1.0327	1.02429	1.05972	0.896673	1.03434	1.04804	1.0461	1.00351	1.14704	1.03043	1.12914	1.1526	1.04089	1.1502	1.1321	1.14628	1.14768	1.18899	0.995823	1.16458	1.2381	1.03265	1.17695	1.03486	1.17464	1.09129	1.15167	1.21251	1.16732	1.05978
2000	11	76	1.09774	1.09005	1.09423	1.0947	1.02064	1.09368	1.12929	1.09677	1.09966	1.11589	0.99442	1.13087	0.947955	1.17679	1.13038	1.04745	1.14464	1.06876	1.14362	1.12005	1.16158	0.997088	1.16005	1.14583	1.17021	1.15961	1.02643	1.14699	1.26712	1.18418	1.07709	1.18764	0.99177
2000	12	77	1.07802	1.03791	1.08696	1.08114	1.02833	1.07786	1.07914	1.07908	1.07592	1.08408	1.05047	1.16941	1.04911	1.12938	1.18033	1.03949	1.17639	1.13573	1.17667	1.16297	1.20212	0.997577	1.17057	1.1828	1.19409	1.16576	1.0352	1.18281	1.08571	1.17092	1.16927	1.18242	1.02914
2001	1	78	1.10003	1.19149	1.15347	1.08169	1.01948	1.1033	1.0766	1.10167	1.09687	1.10066	1.04059	1.19769	1.16372	1.21409	1.1956	1.05112	1.21265	1.13306	1.19649	1.19867	1.23966	1.0116	1.23102	1.2	1.27968	1.22399	1.02746	1.22718	1.25688	1.22079	1.26766	1.24655	0.971925
2001	2	79	1.08369	1.45122	1.11093	1.05126	1.03224	1.07866	1.122	1.11581	1.0203	1.09715	0.986369	1.1603	1.39766	1.23161	1.1456	1.04591	1.16562	1.13634	1.14672	1.17186	1.18733	1.00166	1.09348	0.94186	1.12776	1.09324	1.01883	1.08338	1.16742	1.0982	1.07644	1.11199	0.950565
2001	3	80	1.03236	1.18483	1.0256	1.02188	1.01185	1.04452	0.944338	1.02012	1.05737	1.02685	1.04583	1.14437	1.25381	1.07428	1.14968	1.04247	1.15028	1.11722	1.13965	1.14842	1.16966	1.0257	1.16366	1.06863	1.21053	1.15955	1.01896	1.17427	1.08952	1.16488	1.159	1.20759	0.847205
2001	4	81	1.08867	1.4142	1.05394	1.08123	1.02497	1.09623	1.03252	1.12236	1.02279	1.10629	0.934679	1.14321	1.05357	1.14135	1.14705	1.04821	1.15613	1.08409	1.176	1.11625	1.1701	1.01753	1.15188	1.77586	1.30051	1.12117	1.03398	1.15152	1.15435	1.15608	1.13625	1.1696	0.938804
2001	5	82	1.07366	1.06667	0.997275	1.08418	1.02782	1.07209	1.08571	1.0802	1.06113	1.09029	0.935883	1.15964	1.0249	1.13744	1.16795	1.05267	1.1676	1.12337	1.14908	1.16875	1.18796	1.00397	1.14696	1.24444	1.13786	1.14299	1.02187	1.1432	1.1754	1.132	1.20098	1.17525	0.988717
2001	6	83	1.07954	1.09453	0.990345	1.10671	1.02391	1.07456	1.11944	1.08048	1.0776	1.07717	1	1.12725	1.22596	1.08505	1.12815	1.04233	1.12515	1.13769	1.12325	1.13063	1.1669	0.990397	1.13788	1.39683	1.07883	1.14236	1.02055	1.1363	1.14884	1.14572	1.11111	1.15697	0.954116
2001	7	84	1.0831	1.27624	1.11873	1.06156	1.02693	1.09916	0.969388	1.07994	1.08917	1.08757	1.0276	1.14148	1.06883	1.08484	1.14957	1.04176	1.13294	1.18115	1.14967	1.13531	1.17522	1.04197	1.13137	1.04598	1.13507	1.13533	1.03845	1.1558	0.958159	1.14171	1.09562	1.1404	0.976224
2001	8	85	1.1045	1.36095	1.04382	1.10243	1.02607	1.1178	1.00446	1.11381	1.08659	1.12178	1.01726	1.17753	1.18137	1.16564	1.17481	1.04763	1.17427	1.19244	1.20136	1.15967	1.20488	1.05064	1.17335	1.30263	1.11009	1.17658	1.04208	1.15974	1.28499	1.16525	1.20228	1.18453	0.947075
2001	9	86	1.0267	0.995025	0.965465	1.034	1.01691	1.02623	1.0303	1.02916	1.02195	1.04718	0.939877	1.13575	1.14644	1.18946	1.12699	1.05006	1.14901	1.07671	1.13816	1.13387	1.16129	1.03996	1.15884	1.21495	1.30296	1.13874	1.02775	1.17188	1.06424	1.15531	1.17113	1.17671	0.99858
2001	10	87	1.04321	1.1	1.00808	1.04162	1.02014	1.05519	0.954635	1.02164	1.08758	1.04469	1.042	1.19872	1.27536	1.13713	1.20613	1.04414	1.21029	1.14734	1.19137	1.20459	1.22846	1.03737	1.16786	1.21782	1.08299	1.17953	1.04022	1.18822	1.03314	1.18563	1.10865	1.19194	1.04178
2001	11	88	1.05195	1.01408	1.03875	1.05188	1.03705	1.06721	0.939689	1.07709	1.00532	1.06272	0.967489	1.18001	1.21875	1.20144	1.17323	1.04533	1.19295	1.12332	1.19459	1.16821	1.20549	1.02781	1.1598	1.19626	1.29621	1.14382	1.0418	1.16881	1.09789	1.18035	1.0911	1.17707	1.01923
2001	12	89	1.09782	1.08019	1.13918	1.08821	1.04283	1.10164	1.07156	1.09124	1.11005	1.11346	1.00602	1.16546	1.28856	1.24638	1.15101	1.04927	1.17592	1.11722	1.16544	1.16548	1.21443	0.961631	1.16486	1.16667	1.01359	1.18584	1.03068	1.16952	1.13255	1.15334	1.20582	1.1821	1.06399
2002	1	90	1.1149	1.08219	1.06959	1.12097	1.01891	1.10999	1.15054	1.09473	1.15361	1.12576	1.00842	1.16397	1.36765	1.15701	1.16143	1.04042	1.16967	1.13857	1.14872	1.17626	1.19967	1.05155	1.17453	1.01961	1.32242	1.16161	1.03224	1.18319	1.11789	1.16451	1.20922	1.21918	0.940645
2002	2	91	1.0489	1.03889	1.1664	1.03178	1.03424	1.05153	1.03119	1.06519	1.01711	1.05988	0.924479	1.15088	1.27119	1.14078	1.14913	1.03967	1.16876	1.07576	1.14351	1.15692	1.18201	1.04993	1.15794	1.18824	1.1599	1.1588	1.01687	1.16716	1.09298	1.16961	1.11548	1.1869	0.924703
2002	3	92	1.06183	1	1.05539	1.06408	1.02625	1.07105	0.998066	1.04495	1.09507	1.06809	1.05347	1.16535	1.20721	1.10526	1.17241	1.04709	1.15792	1.19916	1.14995	1.17792	1.18333	1.07283	1.16323	1.62963	1.11647	1.16193	1.04227	1.15809	1.19881	1.14838	1.21981	1.19478	0.914141
2002	4	93	1.01398	1.15104	1.00154	1.01052	1.01752	1.01018	1.04303	0.997493	1.04619	1.04113	0.90524	1.17125	1.09914	1.27662	1.1623	1.05446	1.19066	1.09096	1.1611	1.17917	1.19911	1.03185	1.17361	1.33721	1.17564	1.16677	1.01718	1.1753	1.16222	1.17804	1.15783	1.18876	0.983075
2002	5	94	1.06304	0.908163	0.989319	1.08448	1.05206	1.05858	1.09581	1.06399	1.06125	1.08432	0.95104	1.17206	1.13146	1.1706	1.17307	1.04058	1.17081	1.1775	1.12583	1.2088	1.21935	0.995749	1.15354	0.928571	1.06019	1.17569	1.02253	1.15861	1.11868	1.14349	1.1894	1.17114	0.912409
2002	6	95	1.09642	0.957627	1.10118	1.10347	1.02907	1.10073	1.0655	1.08828	1.11198	1.11826	1.0143	1.20135	1.39175	1.23275	1.1926	1.03919	1.20473	1.18651	1.1847	1.21458	1.24084	1.00283	1.1888	1.27711	1.22464	1.17952	1.04226	1.1966	1.13626	1.18215	1.21201	1.2009	1.07185
2002	7	96	1.04212	1.10556	1.09609	1.03626	1.03468	1.04159	1.04593	1.04275	1.04094	1.03341	1.11204	1.15784	1.28019	1.06987	1.16446	1.04577	1.17039	1.10109	1.17067	1.14848	1.18262	1.03633	1.16193	1.325	1.12664	1.16175	1.0242	1.16337	1.15086	1.17109	1.131	1.17616	0.965007
2002	8	97	1.05302	0.852535	1.10924	1.05526	1.02613	1.05068	1.07095	1.06168	1.03738	1.05789	1.0399	1.16437	1.23832	1.17467	1.16074	1.0462	1.16161	1.17689	1.13648	1.18462	1.20134	1.01039	1.16675	1.42683	1.16594	1.15949	1.04573	1.1679	1.15835	1.16917	1.15832	1.20403	0.913899
2002	9	98	1.07643	1.0973	1.02524	1.07991	1.03568	1.07287	1.10208	1.06141	1.10526	1.07916	1.00613	1.14129	1.11155	1.19417	1.139	1.05303	1.14431	1.12726	1.13079	1.14907	1.17427	0.994781	1.17976	1.63158	1.18097	1.17208	1.0299	1.17993	1.17841	1.19385	1.13237	1.18491	1.02778
2002	10	99	1.07725	1.12234	0.946809	1.10213	1.04809	1.06833	1.14147	1.11062	1.0183	1.08123	1.01217	1.15508	1.21675	1.17413	1.14803	1.04999	1.16433	1.11375	1.15202	1.15744	1.18028	1.05327	1.15468	1.19	1.16802	1.15071	1.04971	1.16155	1.10747	1.15599	1.15025	1.17108	1
2002	11	100	1.02732	0.862222	0.957143	1.04892	1.03776	1.04019	0.933206	1.06681	0.956326	1.02406	0.994055	1.15262	1.28846	1.26087	1.13594	1.04922	1.14867	1.17066	1.1324	1.16841	1.18531	1.01984	1.17666	0.982143	1.23333	1.17188	1.03098	1.17031	1.22142	1.17057	1.19816	1.20764	0.960511
2002	12	101	1.05442	1.23502	1.08785	1.03624	1.0248	1.06053	1.01126	1.06153	1.04142	1.0609	0.994305	1.12654	1.33482	1.09656	1.12578	1.04183	1.11939	1.16013	1.10074	1.14762	1.16897	0.957755	1.16847	1.23232	1.10566	1.17317	1.02044	1.17436	1.12774	1.16209	1.19009	1.17776	1.03563
2003	1	102	1.07774	1.0402	1.1286	1.06754	1.00705	1.08071	1.05743	1.07714	1.0788	1.09663	0.979493	1.15594	1.2757	1.2111	1.1458	1.04981	1.17368	1.08087	1.14743	1.16252	1.18639	1.01579	1.1724	1.30526	1.10609	1.17467	1.02632	1.16646	1.21169	1.18884	1.12219	1.1855	0.935758
2003	2	103	1.06209	0.969388	1.0679	1.0712	1.01732	1.08128	0.9375	1.08374	1.02071	1.07037	1.03783	1.13178	1.06931	1.13716	1.13168	1.04033	1.14288	1.08476	1.15143	1.11633	1.16273	1.01717	1.13833	1.07407	1.04054	1.15283	1.01595	1.12698	1.21429	1.15844	1.074	1.16227	0.966667
2003	3	104	1.1065	1.2234	1.05766	1.10865	1.04101	1.10857	1.09216	1.08796	1.14296	1.1075	1.052	1.16717	1.07177	1.22488	1.16263	1.04541	1.16851	1.16125	1.19772	1.14389	1.2042	1.01714	1.19007	0.909091	1.09208	1.21079	1.02678	1.19803	1.13971	1.19125	1.18605	1.22528	0.908333
2003	4	105	1.0463	0.980198	1.02124	1.05646	1.04515	1.04678	1.0428	1.0565	1.02772	1.05413	0.968599	1.15686	1.48066	1.17904	1.14816	1.05091	1.16535	1.12044	1.1569	1.15682	1.17303	1.05833	1.16758	1.03883	1.12168	1.17627	1.01961	1.16685	1.17274	1.15932	1.19522	1.18594	0.992857
2003	5	106	1.07193	1.07895	1.02782	1.07214	1.03192	1.06801	1.10081	1.10307	1.01779	1.06435	1.10149	1.1352	1.17778	1.18244	1.12996	1.04688	1.14189	1.10616	1.14825	1.12559	1.15862	1.06118	1.20564	0.894737	1.17803	1.22203	1.03102	1.20526	1.20833	1.19749	1.23503	1.21866	1.02519
2003	6	107	1.00048	1.03627	0.936798	1.01446	1.03806	0.9937	1.05208	0.979562	1.03958	1.01688	0.9175	1.16272	1.22967	1.15597	1.16138	1.04865	1.17339	1.1165	1.18978	1.14365	1.19982	1.01032	1.12385	1.29348	1.1549	1.1167	1.03709	1.11807	1.16631	1.11262	1.16115	1.13566	1.05524
2003	7	108	1.0637	1.20787	0.944858	1.08093	1.02791	1.06381	1.06289	1.04192	1.10359	1.0741	0.973441	1.16734	1.36697	1.15827	1.16339	1.0459	1.16708	1.16853	1.17302	1.1634	1.19385	1.06351	1.15964	0.89899	1.19956	1.16144	1.02675	1.17807	1.0375	1.15198	1.18576	1.18608	0.895619
2003	8	109	1.03455	0.958763	0.93	1.05593	1.04541	1.04853	0.937008	1.01836	1.06398	1.04244	0.989987	1.16967	1.33333	1.15868	1.16462	1.05662	1.17242	1.15753	1.16805	1.17082	1.20779	1.02848	1.15906	1	1.29957	1.14314	1.04786	1.16462	1.11837	1.14665	1.19979	1.1731	1.03906
2003	9	110	1.07499	1.09184	1.01719	1.08384	1.02659	1.06013	1.19393	1.07956	1.067	1.0683	1.03303	1.17584	1.26368	1.2615	1.16297	1.03369	1.17191	1.1933	1.18457	1.1697	1.22467	0.977893	1.13474	0.911504	1.11727	1.14282	1.02229	1.1303	1.16768	1.16677	1.03303	1.1542	0.945137
2003	10	111	1.08866	0.902439	1.11556	1.09185	1.02668	1.09878	1.01566	1.11944	1.03701	1.08595	1.10175	1.15602	1.24752	1.13263	1.15924	1.04774	1.15231	1.17272	1.17222	1.14434	1.19424	1.00815	1.17365	1.30769	1.11837	1.17435	1.03383	1.17751	1.14796	1.17193	1.17951	1.18829	1.02756
2003	11	112	1.08396	0.985577	0.998503	1.10329	1.04609	1.09336	1.01765	1.07611	1.09828	1.09232	1.04067	1.14779	1.34234	1.1196	1.14725	1.04275	1.15584	1.11371	1.1626	1.13721	1.19403	1.02101	1.17563	1.23	1.10959	1.18151	1.03529	1.19079	1.07601	1.17524	1.177	1.20316	0.929562
2003	12	113	1.03719	1.08333	1.0365	1.03518	1.0138	1.03149	1.08065	1.06087	0.998773	1.0373	1.01782	1.17149	1.22791	1.15358	1.17097	1.04221	1.17531	1.15418	1.17693	1.16736	1.18976	1.06057	1.19058	1.22047	1.20683	1.18876	1.03517	1.18833	1.20557	1.18096	1.22356	1.20046	1.02296
2004	1	114	1.14335	1.15426	1.2093	1.13149	1.0495	1.14849	1.10491	1.1481	1.13494	1.15592	1.01818	1.15354	0.857724	1.11475	1.16827	1.03915	1.15196	1.16032	1.1374	1.16549	1.18855	1.00318	1.18537	1.09	1.112	1.1937	1.02044	1.19002	1.15399	1.1856	1.18462	1.20181	0.96463
2004	2	115	1.07431	1.04433	1.0592	1.08295	1.02861	1.07675	1.05725	1.08368	1.05809	1.09038	0.932819	1.13469	1.07477	1.16375	1.13163	1.04347	1.1329	1.14218	1.1189	1.14663	1.16693	1.03457	1.17533	1.26667	1.14718	1.17616	1.02788	1.17079	1.20635	1.18121	1.15551	1.19413	0.974668
2004	3	116	1.00249	0.895397	1.02857	1.00206	1.04001	1.01069	0.948007	1.01256	0.985258	1.00733	0.966631	1.17211	1.1875	1.16901	1.17329	1.03995	1.18577	1.11607	1.17086	1.17305	1.21381	1.01115	1.18707	1.42718	1.16183	1.17999	1.0234	1.19866	1.11356	1.20131	1.13849	1.21062	0.976061
2004	4	117	1.08791	0.980392	1.12813	1.08554	1.02915	1.09477	1.04233	1.12901	1.01912	1.1065	1.00112	1.15098	1.28846	1.14119	1.14923	1.04719	1.15694	1.1254	1.17665	1.13248	1.19371	1.01352	1.1661	1.00935	1.32	1.15042	1.03202	1.17021	1.13894	1.15886	1.18966	1.20021	0.877193
2004	5	118	1.06002	1.06849	0.988048	1.07614	1.02428	1.06817	1.00371	1.05817	1.06327	1.07229	0.976693	1.11846	1.25439	1.22862	1.10186	1.04296	1.12318	1.09817	1.08208	1.14552	1.13308	1.05331	1.15818	1.21698	1.18327	1.15342	1.04008	1.17092	1.07513	1.15556	1.16684	1.17296	1.01166
2004	6	119	1.10429	0.92093	1.07207	1.12504	1.04501	1.11168	1.05033	1.08697	1.13494	1.12173	0.982639	1.15677	1.07273	1.1857	1.15413	1.05331	1.16854	1.10473	1.17404	1.1447	1.20688	0.963945	1.17224	1.29032	1.25056	1.15752	1.03976	1.18643	1.09123	1.16771	1.18617	1.18837	1.04261
2004	7	120	1.05745	1.1087	1.0945	1.04544	1.03088	1.06548	1.00379	1.04392	1.08092	1.07147	0.984733	1.13434	1.26339	1.14472	1.1318	1.05613	1.13186	1.14545	1.15014	1.12397	1.15676	1.0271	1.18144	1.07018	1.13682	1.19216	1.03525	1.17807	1.20405	1.17408	1.20518	1.19211	1.00468
2004	8	121	1.06546	0.977778	0.987586	1.08472	1.03405	1.06716	1.05364	1.06021	1.07424	1.07101	1.01095	1.1681	1.45402	1.19327	1.15965	1.0444	1.17622	1.13274	1.1475	1.18206	1.20287	1.03679	1.19494	1.08491	1.25956	1.18796	1.0452	1.20524	1.12698	1.1925	1.20272	1.19115	1.03783
2004	9	122	1.05584	1.24339	0.991342	1.05941	1.02142	1.07818	0.904059	1.03345	1.09393	1.06709	1.02998	1.18556	1.21101	1.28169	1.17281	1.04145	1.19593	1.1405	1.19795	1.17714	1.2267	1.01146	1.13408	0.91129	1.18029	1.13411	1.03118	1.13036	1.15952	1.14273	1.10777	1.16337	0.879464
2004	10	123	1.06031	1.17486	0.931126	1.0764	1.02943	1.05422	1.10827	1.0669	1.04941	1.06619	1.04779	1.16905	1.2765	1.19059	1.16661	1.04031	1.17286	1.1522	1.15895	1.17612	1.21468	1.01486	1.16882	1.40566	1.30483	1.14242	1.04308	1.16624	1.18838	1.16324	1.18717	1.18756	0.941237
2004	11	124	1.02426	1.07203	0.971351	1.03093	1.01303	1.03363	0.964573	1.0329	1.00989	1.02591	1.00106	1.17799	1.10526	1.14439	1.18504	1.05305	1.17806	1.17771	1.19159	1.16873	1.21498	1.01413	1.1936	1.2619	1.25862	1.18889	1.03325	1.19496	1.18442	1.18863	1.21043	1.21563	0.961297
2004	12	125	1.05156	1.16114	1.00762	1.05178	1.02003	1.05677	1.01421	1.06548	1.02839	1.07047	0.950682	1.16033	1.02344	1.12991	1.16979	1.04357	1.17343	1.10227	1.14607	1.17102	1.18446	1.01778	1.15004	1.19048	1.07278	1.16045	1.0294	1.16473	1.06241	1.16891	1.09129	1.17938	0.941815
2005	1	126	1.028	1.04167	1.0803	1.01445	1.04182	1.03997	0.949033	1.03747	1.01188	1.04138	0.966559	1.14598	1.37788	1.22388	1.13125	1.04705	1.15226	1.11929	1.17509	1.12594	1.18202	1.01173	1.16844	1.23214	1.01968	1.18745	1.02389	1.16475	1.19289	1.15916	1.19849	1.18361	1.02112
2005	2	127	1.03289	1.15736	1.05148	1.02141	1.02106	1.04356	0.962567	1.03335	1.03209	1.04729	0.946039	1.16157	1.12935	1.18838	1.15736	1.03909	1.17749	1.09755	1.18541	1.14457	1.19197	1.02766	1.18142	1.15238	1.15171	1.1896	1.02614	1.18179	1.17915	1.19842	1.12921	1.21542	0.945433
2005	3	128	1.02258	1.27861	1.066	0.999439	1.0278	1.03125	0.963918	1.02706	1.01495	1.03661	0.962924	1.13492	1.17647	1.06082	1.14143	1.03893	1.14865	1.07866	1.16464	1.11392	1.17739	0.972817	1.17341	1.19811	1.24517	1.16061	1.03705	1.15367	1.3101	1.18621	1.13309	1.2043	0.909001
2005	4	129	1.04861	1.03828	1.13011	1.03393	1.03132	1.05437	1.00729	1.05799	1.03286	1.05545	0.996809	1.15339	1.02941	1.13762	1.15864	1.04947	1.16284	1.11373	1.15687	1.15088	1.18631	1.03075	1.17816	1.09259	1.14747	1.18376	1.01916	1.18394	1.14052	1.1896	1.14336	1.20147	0.941176
2005	5	130	1.05745	0.991416	1.01548	1.06604	1.03408	1.06037	1.03633	1.06401	1.04606	1.05822	1.06774	1.14448	1.12613	1.13361	1.14688	1.04358	1.14921	1.12392	1.16221	1.13177	1.17141	1.02529	1.1783	1.15789	1.18295	1.17571	1.03459	1.18703	1.12033	1.1852	1.15693	1.19234	1.06715
2005	6	131	1.06272	1.22093	1.06395	1.05337	1.04298	1.05966	1.08462	1.0643	1.06003	1.08896	0.934354	1.18647	1.07692	1.14368	1.19466	1.05001	1.19576	1.14574	1.18463	1.18777	1.23301	0.99552	1.15516	1.04505	1.18715	1.15586	1.01547	1.14649	1.21495	1.1543	1.15779	1.17499	0.971363
2005	7	132	1.03771	1.02073	1.06969	1.02923	1.04362	1.03215	1.07839	1.03527	1.04179	1.05328	0.986063	1.17007	1.17512	1.02075	1.19094	1.04117	1.16861	1.17624	1.14646	1.18583	1.20634	1.03153	1.18424	1.37113	1.17964	1.17981	1.03855	1.18435	1.1835	1.18436	1.18388	1.20222	1.0047
2005	8	133	1.07089	1.00538	1.05413	1.07719	1.03884	1.07141	1.06681	1.07059	1.07138	1.07942	1.03837	1.17379	1.16098	1.10989	1.1833	1.04684	1.17921	1.15024	1.18454	1.16678	1.21006	1.03316	1.16213	1.13889	1.14684	1.16846	1.02986	1.16735	1.12589	1.15615	1.18034	1.19086	0.969197
2005	9	134	1.10982	1.12022	1.08232	1.11675	1.03391	1.11546	1.07103	1.10804	1.11269	1.12716	1.00818	1.14918	1.00398	1.03252	1.1701	1.04744	1.14653	1.16104	1.12413	1.16656	1.19629	1.00726	1.1721	1.28037	1.17816	1.1686	1.03722	1.16928	1.19271	1.18736	1.12706	1.18815	1.02255
2005	10	135	1.05637	1.19689	1.08668	1.03955	1.04785	1.0561	1.05841	1.04222	1.07975	1.05002	1.09603	1.15517	1.22477	1.16667	1.1497	1.04903	1.15349	1.16277	1.16011	1.15171	1.1798	1.00265	1.13096	0.943262	1.125	1.13671	1.03871	1.13467	1.10669	1.13223	1.12696	1.15838	0.924752
2005	11	136	1.09149	1.08264	1.01987	1.10858	1.03355	1.10228	1.01396	1.10058	1.07617	1.09948	1.05381	1.14005	1.15021	1.07632	1.14798	1.04356	1.14136	1.13444	1.1135	1.15938	1.17375	1.00531	1.20004	1.24779	1.22787	1.198	1.03742	1.21146	1.12953	1.19702	1.20939	1.22433	0.985337
2005	12	137	1.08067	1.03478	1.02778	1.08934	1.03566	1.1014	0.931507	1.05916	1.11712	1.08279	1.10897	1.14391	1.19831	1.13416	1.14329	1.04453	1.1435	1.14582	1.09996	1.17735	1.16653	1.02153	1.17979	1.42373	1.12985	1.17563	1.03024	1.19708	1.07568	1.20057	1.11885	1.21375	0.927536
2006	1	138	1.10498	1.08502	1.14624	1.09347	1.02763	1.10163	1.12987	1.08635	1.1365	1.12138	0.988142	1.1384	1.13672	1.13144	1.1376	1.04117	1.14732	1.10242	1.13014	1.14411	1.17476	1.03277	1.17439	1.1157	1.12613	1.18366	1.04032	1.17556	1.16718	1.18027	1.15696	1.19322	0.968689
2006	2	139	1.00256	1.18085	0.938859	1.00514	1.0366	0.991554	1.08785	1.02556	0.962485	0.999511	1.05435	1.14649	1.09091	1.16758	1.14579	1.04486	1.17351	1.03848	1.12661	1.16109	1.18281	0.999056	1.1685	1.15	1.12573	1.1761	1.03287	1.17406	1.13333	1.16083	1.19392	1.1866	1.00693
2006	3	140	1.09514	1.15421	1.05621	1.10227	1.03	1.09465	1.09888	1.08889	1.10592	1.09093	1.11402	1.15826	1.03125	1.17587	1.15697	1.0395	1.16965	1.11202	1.14307	1.16906	1.20516	0.968928	1.15756	1.21622	1.19301	1.15112	1.04479	1.16328	1.12393	1.1411	1.21415	1.16917	1.02524
2006	4	141	1.04766	0.995614	0.949416	1.07093	1.02606	1.04766	1.04762	1.05361	1.03795	1.05275	0.980526	1.1569	1.14865	1.16992	1.15625	1.05331	1.1627	1.13225	1.16305	1.1524	1.18074	1.04226	1.14025	0.823077	1.10377	1.1559	1.014	1.14131	1.13362	1.12578	1.18636	1.16282	0.948343
2006	5	142	1.05085	0.943662	1.04724	1.05447	1.03725	1.05451	1.02431	1.06022	1.03503	1.04542	1.06448	1.14648	1.08861	1.17766	1.14481	1.04166	1.15106	1.12678	1.18961	1.11647	1.19757	0.96691	1.15428	1.28125	1.16393	1.14903	1.02296	1.1523	1.16767	1.16877	1.11033	1.18334	0.940206
2006	6	143	1.04011	0.985294	0.979355	1.055	1.03552	1.04376	1.01321	1.01356	1.08563	1.04098	0.965739	1.1683	1.16355	1.16437	1.16807	1.04518	1.18778	1.08689	1.13538	1.19099	1.19785	1.01444	1.18309	1.06923	1.12857	1.19785	1.04267	1.19372	1.11352	1.16312	1.24976	1.20189	1.03995
2006	7	144	1.07596	1.06283	1.03427	1.08602	1.03427	1.07467	1.08594	1.0793	1.07078	1.07921	1.02529	1.14139	1.17143	1.19193	1.13473	1.05188	1.14763	1.11401	1.09915	1.17036	1.16199	1.0404	1.16395	1.27193	1.24335	1.1518	1.02975	1.15232	1.24448	1.15908	1.17802	1.18313	1.01057
2006	8	145	1.04187	1.08466	0.985215	1.04799	1.03156	1.0382	1.06958	1.01293	1.09108	1.06336	1.00114	1.12956	1.10092	1.05789	1.13954	1.04936	1.14334	1.06956	1.13884	1.12355	1.16708	1.00859	1.17325	1.34615	1.18773	1.16646	1.0325	1.19372	1.04885	1.15558	1.22515	1.18854	1.00543
2006	9	146	1.07011	1.33511	1.06158	1.05951	1.03629	1.06237	1.13169	1.05028	1.10274	1.06756	1.04784	1.16095	1.23556	1.16918	1.15853	1.04604	1.18676	1.05365	1.17863	1.14924	1.19249	1.01323	1.18117	0.970588	1.22558	1.18245	1.03358	1.19439	1.10157	1.17378	1.20325	1.2158	0.976562
2006	10	147	1.06246	1.18552	0.945055	1.07526	1.04307	1.06766	1.0253	1.08361	1.02854	1.06909	0.998051	1.15033	1.19048	1.1297	1.14929	1.04457	1.16344	1.09346	1.15883	1.14454	1.16743	1.05387	1.19978	0.973684	1.17333	1.21031	1.0389	1.20788	1.14759	1.1917	1.22466	1.22382	0.977273
2006	11	148	1.07622	1.13514	0.9725	1.09202	1.03086	1.06745	1.14286	1.08414	1.06332	1.08169	1.05426	1.17468	1.10435	1.14689	1.18007	1.036	1.17502	1.17314	1.18196	1.16966	1.20867	1.04444	1.18597	1.23077	1.14914	1.18795	1.01664	1.19874	1.1104	1.18946	1.17546	1.21136	0.976281
2006	12	149	1.05074	1.03053	1.05422	1.04702	1.01903	1.05199	1.04232	1.05919	1.03712	1.06231	0.990964	1.1709	1.0819	1.15603	1.17604	1.03776	1.18792	1.09612	1.17601	1.16725	1.20347	1.01254	1.14113	1.00699	1.14952	1.14433	1.03333	1.13996	1.14876	1.12832	1.17962	1.17069	0.927354
2007	1	150	1.07432	1.2	1.00137	1.08061	1.03896	1.07397	1.07678	1.06805	1.08484	1.09585	0.95005	1.152	1.15966	1.2692	1.136	1.04023	1.16169	1.11047	1.16844	1.14098	1.18815	1.02682	1.18044	1.17742	1.22587	1.17474	1.04404	1.18651	1.14152	1.18595	1.16522	1.20191	1.02933
2007	2	151	1.02625	1.14948	0.978552	1.01945	1.01643	1.01814	1.08592	1.03185	1.01719	1.0358	0.967641	1.15306	1.1106	1.18805	1.14916	1.03749	1.1541	1.14867	1.15761	1.15002	1.17167	1.06541	1.1709	1.34286	1.0864	1.17663	1.02836	1.16311	1.22205	1.16732	1.18109	1.18094	0.993737
2007	3	152	1.05727	0.93133	0.994825	1.07221	1.02764	1.06111	1.02988	1.0856	1.01278	1.07107	0.98244	1.12809	1.06009	1.05727	1.13808	1.03855	1.13248	1.10898	1.14969	1.11324	1.1723	0.998541	1.11458	1.18548	1.09428	1.11433	1.03575	1.11423	1.11681	1.10949	1.1293	1.14771	0.900999
2007	4	153	1.01032	0.986784	0.989276	1.01772	1.01337	1.00403	1.06015	1.00712	1.01556	1.02735	0.948847	1.16558	1.17308	1.22786	1.15684	1.04925	1.15566	1.20924	1.11535	1.20145	1.19564	1.03759	1.15242	1.08403	1.04195	1.16616	1.04751	1.1572	1.12377	1.16644	1.11315	1.17981	0.922691
2007	5	154	1.05331	1.07373	0.954944	1.07259	1.03615	1.05426	1.04602	1.04092	1.0743	1.07252	0.992195	1.14382	1.15481	1.16249	1.13849	1.04445	1.128	1.21623	1.14401	1.14369	1.17374	1.0124	1.18241	1.25862	1.1727	1.18152	1.0337	1.19435	1.11111	1.17781	1.19649	1.23569	0.880083
2007	6	155	1.03075	1.06667	1.01501	1.03394	1.03284	1.02805	1.05123	1.00316	1.07766	1.04201	0.943662	1.14963	1.24891	1.11054	1.15267	1.04056	1.16304	1.09294	1.16956	1.13677	1.16727	1.06717	1.18033	1.15179	1.31141	1.16576	1.01948	1.18595	1.14548	1.16215	1.23401	1.21266	0.945664
2007	7	156	1.06764	1.13397	0.985673	1.0752	1.02979	1.06337	1.0987	1.10089	1.01658	1.05368	1.02146	1.15093	1.12946	1.14451	1.15022	1.04292	1.15097	1.15071	1.1583	1.14611	1.18259	0.998605	1.18236	1.13559	1.14085	1.18662	1.0332	1.17109	1.25701	1.20591	1.11572	1.20241	1.00108
2007	8	157	1.04624	0.854369	1.07249	1.05329	1.04051	1.03784	1.1095	1.02154	1.08436	1.04652	1.0761	1.14971	1.15789	1.12334	1.15382	1.04794	1.15693	1.11813	1.11149	1.1746	1.17576	1.01141	1.17566	0.962406	1.26642	1.16922	1.03246	1.17797	1.16083	1.16268	1.21316	1.18765	1.03289
2007	9	158	1.04312	1.00442	1.05882	1.03959	1.04667	1.04499	1.0298	0.999269	1.117	1.03762	1.0604	1.14566	1.22374	1.1606	1.14058	1.04178	1.14197	1.16251	1.08293	1.18799	1.16703	1.04584	1.19957	1.25862	1.17889	1.20288	1.04456	1.21887	1.08759	1.18736	1.23495	1.22023	1
2007	10	159	1.06706	1.10881	1.08011	1.06607	1.03387	1.06653	1.07102	1.07029	1.06191	1.07224	1.07277	1.13662	1.1681	1.11093	1.13835	1.04879	1.14387	1.10485	1.13745	1.13608	1.16292	1.00606	1.16869	1.53571	1.15079	1.15977	1.04003	1.17257	1.14348	1.18223	1.13034	1.19503	0.922794
2007	11	160	1.03806	1.18905	0.991202	1.04075	1.01593	1.04231	1.0087	1.07201	0.98739	1.06517	0.9	1.17022	1.08756	1.1453	1.17446	1.04805	1.16082	1.21122	1.18942	1.15766	1.20489	1.01612	1.15719	0.956204	1.15823	1.16216	1.03529	1.15545	1.16832	1.1556	1.16174	1.1791	0.985116
2007	12	161	1.09599	1.16923	1.09375	1.08941	1.03438	1.08818	1.15314	1.0922	1.10194	1.12477	0.944129	1.15001	1.22439	1.14369	1.14845	1.04776	1.14438	1.17667	1.14618	1.15259	1.18288	1.02599	1.20082	1.19048	1.2356	1.19576	1.03208	1.19062	1.26316	1.20407	1.19171	1.21729	1.02665
2008	1	162	1.04281	1.21212	0.994109	1.04182	1.02413	1.04511	1.02657	1.04846	1.03428	1.04899	1.01109	1.16802	1.17073	1.1492	1.17258	1.04399	1.17686	1.13177	1.16282	1.17141	1.21795	0.997201	1.12721	1.20155	1.15498	1.11924	1.03692	1.12151	1.16095	1.14256	1.08648	1.15715	0.979249
2008	2	163	1.05115	0.92268	1.07949	1.04987	1.02861	1.04934	1.0642	1.05661	1.04258	1.07263	0.991963	1.17241	1.16292	1.12882	1.1786	1.04267	1.17224	1.17311	1.13177	1.20007	1.20169	1.04817	1.15632	1.0813	1.16538	1.15802	1.01868	1.17098	1.07619	1.15558	1.1584	1.17379	1.03151
2008	3	164	1.06263	1.20652	1.04703	1.05456	1.02267	1.06444	1.04981	1.06316	1.06182	1.07833	1.01235	1.12462	1.25654	1.22244	1.10968	1.04368	1.13544	1.07861	1.10324	1.13906	1.14802	1.03592	1.19556	1.25664	1.19512	1.1917	1.02966	1.193	1.20977	1.17746	1.24786	1.21251	0.983017
2008	4	165	1.0992	1.09375	1.03902	1.10589	1.05284	1.09263	1.15	1.06679	1.15385	1.11096	1.03817	1.13597	1.17674	1.03279	1.14762	1.04272	1.14744	1.08642	1.15694	1.12235	1.17068	1.02595	1.15742	1.39175	1.12476	1.15528	1.01543	1.16284	1.12656	1.15121	1.17502	1.17026	0.960497
2008	5	166	1.02491	1.01395	0.971391	1.03603	1.0201	1.03123	0.980565	1.00956	1.05018	1.01951	1.07358	1.12202	1.02283	1.12279	1.12606	1.03386	1.11836	1.1382	1.13062	1.11652	1.15486	0.987168	1.15878	1.63551	1.11746	1.14965	1.02126	1.16991	1.09444	1.13834	1.21847	1.18488	0.936627
2008	6	167	1.04334	1.08763	1.0189	1.04138	1.03114	1.04924	1.00195	1.04061	1.04753	1.0298	1.06437	1.119	1.01389	1.06335	1.12928	1.04892	1.10373	1.18808	1.10398	1.12848	1.16228	0.984911	1.14329	0.951613	1.12181	1.1542	1.04456	1.13473	1.1954	1.1444	1.14029	1.17456	0.947262
2008	7	168	1.0777	1.2619	1.10061	1.05957	1.03037	1.07265	1.11515	1.09091	1.05798	1.07423	1.07856	1.13699	1.16667	1.15184	1.1345	1.04412	1.14237	1.11332	1.14458	1.13232	1.17039	1.04697	1.1393	1.37895	1.21302	1.12094	1.03658	1.13718	1.15289	1.13155	1.1605	1.15084	1.00555
2008	8	169	1.03248	1	0.997151	1.04126	1.03462	1.02808	1.0642	1.03666	1.02617	1.03806	1.01545	1.14321	1.0199	1.11648	1.15158	1.04995	1.14404	1.13956	1.10327	1.16756	1.17031	1.03804	1.15123	1.1165	1.24673	1.13957	1.04717	1.14101	1.21131	1.15138	1.15084	1.155	1.11972
2008	9	170	1.06894	1.16216	1.08709	1.05493	1.03944	1.07798	1.00576	1.07827	1.05485	1.08164	0.984407	1.13245	1.06957	1.13494	1.13166	1.05283	1.13514	1.12069	1.13069	1.13351	1.15646	1.05212	1.17027	1.28037	1.15027	1.16892	1.04821	1.18299	1.10028	1.17831	1.14954	1.19695	0.945759
2008	10	171	1.06399	1.16827	1.08575	1.05093	1.0197	1.05971	1.09506	1.10637	1.00271	1.06841	1.06893	1.14726	1	1.17694	1.14867	1.05279	1.14671	1.14975	1.17159	1.13245	1.19107	1.02678	1.14108	1.00862	1.03011	1.16197	1.03497	1.14462	1.11949	1.13133	1.16766	1.15817	0.98008
2008	11	172	1.02992	0.960699	0.918288	1.04968	1.01741	1.03376	1.00341	1.00781	1.064	1.03873	0.992439	1.14148	1.25616	1.14247	1.1392	1.05127	1.14764	1.1152	1.15318	1.1341	1.16849	1.01516	1.12762	1.07971	1.16696	1.12346	1.03816	1.13052	1.11111	1.13641	1.10448	1.15252	0.933526
2008	12	173	1.06237	1.11255	1.04526	1.06135	1.01814	1.06635	1.03383	1.07566	1.04348	1.0583	1.06645	1.14718	1.1256	1.11616	1.15117	1.03504	1.13933	1.1836	1.15774	1.14061	1.18182	1.02596	1.23828	1.4359	1.24479	1.22807	1.02485	1.24156	1.21969	1.26555	1.16956	1.27282	0.970209
2009	1	174	1.05512	1.39891	1.06583	1.03201	1.05473	1.05657	1.04475	1.07157	1.02981	1.05303	1.0262	1.13802	1.16509	1.16805	1.13256	1.05036	1.13075	1.17097	1.14741	1.13223	1.1651	1.0437	1.14693	1.02655	1.15312	1.14929	1.03928	1.16068	1.0755	1.125	1.20521	1.16978	0.981336
2009	2	175	1.09479	1.00529	1.11558	1.09403	1.03381	1.08743	1.15011	1.09419	1.09572	1.09894	1.05089	1.15628	1.33333	1.12829	1.15418	1.03648	1.1583	1.14759	1.1748	1.1451	1.18899	1.04922	1.15376	1.03509	1.19658	1.15098	1.03803	1.16328	1.10089	1.15475	1.15109	1.18238	0.897793
2009	3	176	1.03923	0.857143	0.972393	1.06236	1.03298	1.04287	1.01487	1.03441	1.04639	1.05203	0.947732	1.14095	1.08458	1.19249	1.13588	1.04232	1.15356	1.08621	1.12327	1.15234	1.17317	1.03025	1.20152	1.05455	1.30769	1.18989	1.02063	1.18642	1.288	1.19577	1.21712	1.22538	0.955771
2009	4	177	1.06166	1.02062	1.01486	1.07285	1.03557	1.07811	0.952297	1.06901	1.05099	1.07038	0.987013	1.13409	1.16667	1.14257	1.13168	1.04116	1.13508	1.12982	1.14098	1.12983	1.15436	1.02437	1.16895	1.16667	1.24832	1.16009	1.02024	1.16944	1.16616	1.15889	1.19536	1.179	1.00986
2009	5	178	1.05082	1.17172	0.945026	1.0636	1.02839	1.06715	0.942549	1.08377	1.00453	1.06058	1.03236	1.15719	1.27136	1.19481	1.14966	1.04996	1.158	1.15361	1.14294	1.16633	1.19466	1.00593	1.17881	1.11304	1.29087	1.16251	1.02345	1.17857	1.18018	1.19469	1.13711	1.21481	0.874311
2009	6	179	1.07793	0.984375	1.04	1.09062	1.03378	1.06097	1.21498	1.05117	1.11684	1.09804	0.977011	1.14204	1.28342	1.06655	1.1488	1.04584	1.14754	1.11708	1.11449	1.15918	1.16014	1.007	1.18108	0.983607	1.21989	1.18265	1.02629	1.19716	1.09813	1.1788	1.18663	1.1743	1.10565
2009	7	180	1.00754	1.1676	1.09472	0.980574	1.05201	1.00866	1	1.00206	1.01539	1.02006	1.01896	1.14338	1.22162	1.10603	1.14442	1.04304	1.13339	1.18782	1.16824	1.12952	1.17654	1.05334	1.13378	0.974576	1.17938	1.1309	1.03	1.14058	1.09682	1.14803	1.09946	1.14774	0.992299
2009	8	181	1.05609	0.916667	0.953103	1.09146	1.04046	1.05743	1.04632	1.04692	1.06926	1.05498	1.08994	1.17192	1.21154	1.20648	1.1668	1.04808	1.165	1.20345	1.1607	1.17838	1.19663	1.06742	1.20024	1.35714	1.24641	1.19209	1.04567	1.21485	1.12308	1.22369	1.14428	1.20387	1.05176
2009	9	182	1.0476	1.03867	1.07645	1.04173	1.0422	1.04963	1.03409	1.0379	1.06185	1.04406	1.06928	1.15583	1.35678	1.22295	1.14027	1.04201	1.16606	1.11065	1.1532	1.15735	1.17166	1.04348	1.08737	1.03101	1.07885	1.09185	1.02736	1.07812	1.1411	1.08261	1.09976	1.09654	1.04378
2009	10	183	1.03803	1.03209	0.970914	1.05367	1.03692	1.04281	1.00554	1.0249	1.0568	1.04026	1.02285	1.17276	1.02451	1.19655	1.17389	1.0455	1.18789	1.10826	1.15281	1.18454	1.20763	1.00688	1.19062	1.33036	1.12939	1.1959	1.02973	1.21282	1.07628	1.17193	1.23906	1.24029	0.860672
2009	11	184	1.06272	1.06322	1.09231	1.05519	1.04231	1.08432	0.919173	1.05045	1.0807	1.06807	1.05045	1.1944	1.32787	1.22518	1.18736	1.0518	1.20626	1.14114	1.15695	1.21706	1.21721	1.07966	1.14405	1.11927	1.11654	1.14418	1.01704	1.1718	1.0054	1.12488	1.19099	1.17693	0.868819
2009	12	185	1.00823	1.03922	1.04491	0.99671	1.03133	1.01936	0.93825	0.981644	1.04642	1.01721	0.97379	1.16158	1.16972	1.17977	1.16054	1.05221	1.15628	1.18695	1.21064	1.13368	1.19692	1.02254	1.18628	1.17094	1.17681	1.18895	1.02057	1.18462	1.19575	1.17133	1.22474	1.2094	0.954936
2010	1	186	1.04982	1.07035	1.04732	1.04535	1.01736	1.04395	1.09184	1.07106	1.02076	1.05074	1.01188	1.11291	1.16364	1.04778	1.12297	1.04725	1.10133	1.16677	1.08331	1.13109	1.15724	0.955994	1.17611	1.12389	1.17879	1.17698	1.02677	1.15773	1.27796	1.15173	1.23624	1.19321	1.02166
2010	2	187	1.03402	1.01036	1.01447	1.04095	1.05304	1.01988	1.1271	1.01297	1.06423	1.05298	0.976109	1.18617	1.1066	1.139	1.19481	1.03282	1.19527	1.14689	1.19213	1.18266	1.22111	1.03238	1.14772	1.17526	1.159	1.14428	1.0391	1.15466	1.11255	1.16315	1.11173	1.16748	0.986364
2010	3	188	1.05519	0.936937	1.17197	1.03463	1.04934	1.05091	1.08411	1.04458	1.06975	1.05983	0.980392	1.13772	0.985507	1.13215	1.14219	1.05166	1.13803	1.13634	1.12999	1.14233	1.1718	1.00846	1.1981	1.21569	1.26517	1.1887	1.01705	1.21369	1.12293	1.18773	1.22417	1.22419	0.970588
2010	4	189	1.10222	0.985981	1.05952	1.1217	1.01133	1.08904	1.19646	1.06802	1.14968	1.09894	1.02921	1.16737	1.0186	1.21064	1.16627	1.04767	1.16949	1.15831	1.16975	1.16601	1.19876	1.00694	1.15506	1.14423	1.13895	1.15531	1.01452	1.1532	1.16472	1.13175	1.21146	1.17663	0.938429
2010	5	190	1.08665	1.23464	0.979592	1.09961	1.01979	1.09376	1.03748	1.07981	1.09383	1.08702	1.04674	1.14102	1.09569	1.05389	1.15704	1.05	1.14227	1.1356	1.12274	1.14944	1.17578	1.00096	1.17257	1.5	1.09654	1.16993	1.03148	1.16048	1.24049	1.17505	1.16816	1.19137	1.0245
2010	6	191	1.10283	1.1018	1.06863	1.11055	1.0165	1.10213	1.10753	1.05275	1.1517	1.111	1.00354	1.14094	1.14508	1.10341	1.14365	1.05515	1.14932	1.10537	1.12225	1.14882	1.19097	0.984171	1.11962	1.39535	0.941288	1.14303	1.02833	1.11794	1.12813	1.10054	1.15116	1.1451	0.960557
2010	7	192	1.03257	1.07955	1.0566	1.01922	1.02133	1.02877	1.05823	1.01795	1.04579	1.04766	0.972046	1.17051	1.1978	1.15423	1.17396	1.04978	1.17359	1.1568	1.14103	1.18295	1.19456	1.07584	1.15265	1.44211	1.10021	1.15044	1.04067	1.15877	1.12059	1.18817	1.1	1.17244	0.918367
2010	8	193	1.03029	0.893048	0.972403	1.04951	1.03772	1.0293	1.03736	1.01867	1.04095	1.0202	1.06859	1.13856	1.05366	1.19922	1.13378	1.04938	1.15208	1.07965	1.09641	1.15642	1.17957	1.01344	1.17886	1.13542	1.12377	1.18713	1.0429	1.17864	1.18	1.13267	1.25732	1.20686	1.00577
2010	9	194	1.0977	1.20115	0.960584	1.12061	1.04364	1.10316	1.06188	1.02138	1.16862	1.09889	1.06613	1.16327	1.13402	1.20329	1.15669	1.05496	1.16217	1.16837	1.16647	1.16194	1.19511	1.04625	1.17804	0.982456	1.07921	1.19859	1.03753	1.16939	1.22638	1.19839	1.14543	1.19124	1.01485
2010	10	195	1.08984	1.06701	1.04425	1.09868	1.02671	1.09348	1.06667	1.03858	1.13735	1.08582	1.06845	1.18271	1.37566	1.1098	1.18837	1.043	1.18233	1.18445	1.16211	1.19192	1.20865	1.05884	1.24879	1.4	1.20312	1.2477	1.04324	1.25889	1.19946	1.23838	1.26613	1.2676	0.97619
2010	11	196	1.04708	1.09901	0.986667	1.05268	1.03615	1.05301	1.00739	1.10625	0.99869	1.05685	1.01027	1.15303	1.26866	1.16794	1.14839	1.05006	1.13243	1.25406	1.16227	1.14906	1.19997	1.01067	1.16945	1.14563	1.18788	1.17113	1.03412	1.17947	1.12142	1.17078	1.16737	1.20782	0.890688
2010	12	197	1.09182	1.0625	1.14465	1.07397	1.01818	1.08099	1.1635	1.07604	1.10614	1.12065	0.926002	1.15583	1.03846	1.15343	1.16088	1.05037	1.16018	1.13505	1.20649	1.13431	1.17059	1.05112	1.17452	1.05785	1.26245	1.16358	1.02847	1.15467	1.2789	1.17914	1.16744	1.1932	0.989507
2011	1	198	1.0742	0.979592	0.988994	1.09442	1.02999	1.07738	1.05325	1.08256	1.0666	1.07777	1.04881	1.15921	1.24607	1.1434	1.15937	1.03543	1.16049	1.15366	1.16328	1.1575	1.20469	0.954225	1.15472	1.0885	1.11159	1.1625	1.01541	1.152	1.16789	1.17029	1.13205	1.17678	0.970917
2011	2	199	1.07559	1.19126	1.04785	1.07037	1.03084	1.07245	1.09589	1.0585	1.09109	1.06467	1.09501	1.12368	1.02286	1.1391	1.12431	1.04042	1.1159	1.15815	1.11777	1.12629	1.16604	0.988083	1.12841	1.01042	1.17035	1.12459	1.02845	1.13837	1.08	1.13333	1.12032	1.15885	0.897701
2011	3	200	1.0515	1.10674	1.0534	1.04551	1.03618	1.06086	0.992551	1.0825	1.02538	1.05827	1.00424	1.14308	1.07042	1.07802	1.15329	1.04935	1.14583	1.13111	1.13529	1.14651	1.1595	1.04371	1.20646	1.16364	1.18503	1.21004	1.01854	1.20865	1.19549	1.20615	1.20694	1.25772	0.881675
2011	4	201	1.07847	1.09794	1.13012	1.06953	1.03895	1.103	0.929856	1.04348	1.10935	1.06454	1.17233	1.14185	1.15897	1.17149	1.13824	1.05007	1.133	1.18334	1.17874	1.12605	1.16491	1.0355	1.11724	1.36842	1.06682	1.11837	1.01755	1.13294	1.04255	1.18186	1.02354	1.14506	0.962113
2011	5	202	1.05369	1.07345	1.06212	1.05036	1.01882	1.05787	1.02622	1.08417	1.02694	1.0439	1.03796	1.17374	0.962085	1.21021	1.17411	1.04397	1.18066	1.14385	1.17928	1.17148	1.22195	1.00031	1.12649	1.23853	1.31197	1.09889	1.02357	1.1279	1.11949	1.11378	1.14695	1.12752	1.06709
2011	6	203	1.07515	1.15432	0.978091	1.09631	1.02401	1.07611	1.06852	1.1142	1.04208	1.0874	0.967849	1.11402	1.38182	1.1372	1.10385	1.05603	1.11243	1.12136	1.08054	1.12857	1.14226	1.02565	1.19711	0.919643	1.23581	1.19857	1.03039	1.20105	1.17771	1.20343	1.18746	1.22719	0.974296
2011	7	204	1.05399	0.944444	1.05657	1.05535	1.01784	1.04265	1.12774	1.05069	1.05682	1.04305	0.980344	1.1844	1.16751	1.18602	1.18423	1.05003	1.17347	1.23641	1.22667	1.16822	1.21267	1.04923	1.16517	1.2043	1.19194	1.16151	1.03936	1.17056	1.13814	1.16561	1.16453	1.18125	0.968867
2011	8	205	1.03687	1.03086	1.04419	1.03613	1.0496	1.03416	1.0558	1.01618	1.05495	1.04256	1.05905	1.15226	1.33898	1.13687	1.14804	1.04997	1.16119	1.112	1.15759	1.1501	1.17441	1.01569	1.14811	1.45977	1.09959	1.14869	1.02912	1.13227	1.23368	1.14279	1.15606	1.18018	0.944891
2011	9	206	1.05491	1.09091	1.08099	1.04482	1.03537	1.05196	1.0743	1.05366	1.05603	1.07282	0.993318	1.17049	1.15816	1.16224	1.17135	1.04054	1.16924	1.17635	1.14634	1.18072	1.20287	1.03718	1.24929	1.25234	1.26478	1.24529	1.02452	1.27061	1.14649	1.26582	1.22403	1.27807	0.95338
2011	10	207	1.06316	1.21311	1.04225	1.05536	1.03062	1.05744	1.10429	1.03101	1.09416	1.04864	1.10143	1.12329	1	1.12578	1.12536	1.05083	1.13081	1.09014	1.11822	1.12554	1.13877	1.03072	1.21593	1.0625	1.20664	1.22111	1.03948	1.2362	1.12248	1.21864	1.21155	1.24623	1.01096
2011	11	208	1.09516	1.15625	1.02269	1.10441	1.04752	1.09565	1.09222	1.04373	1.14307	1.10347	0.996743	1.15545	1.15075	1.0823	1.1678	1.04019	1.15994	1.1354	1.15515	1.15558	1.19456	1.00868	1.17179	1.11111	1.22653	1.16744	1.00937	1.181	1.12786	1.17129	1.1726	1.22917	0.884462
2011	12	209	1.05242	0.930876	1.02239	1.05929	1.01498	1.05541	1.03411	1.07634	1.03131	1.06243	0.937307	1.15257	1.17347	1.1129	1.15919	1.04898	1.16066	1.11492	1.15298	1.15238	1.18509	1.00463	1.17662	1.04959	1.20543	1.17985	1.02392	1.18368	1.14324	1.19323	1.15217	1.2134	0.898477
2012	1	210	1.06337	1	1.05795	1.06602	1.03577	1.07645	0.985428	1.07747	1.05035	1.08323	0.959703	1.13706	0.915254	1.1286	1.14526	1.04275	1.13439	1.14916	1.14672	1.13293	1.185	1.02194	1.15186	0.958678	1.09073	1.16968	1.02758	1.13389	1.23845	1.15133	1.15263	1.17204	0.994475
2012	2	211	1.05427	1.10588	1.04444	1.04733	1.02448	1.05113	1.07335	1.07451	1.03601	1.07581	0.970556	1.11596	1.08427	1.09339	1.11646	1.03724	1.11511	1.11952	1.1293	1.11043	1.16215	0.996871	1.17553	1	1.21333	1.17912	1.00843	1.19951	1.07162	1.19824	1.14224	1.19706	0.971731
2012	3	212	1.06399	1.22596	1.04933	1.05275	1.02299	1.07143	1.02069	1.05913	1.06845	1.0595	1.09081	1.14209	1.06341	1.13605	1.14644	1.04618	1.16198	1.05789	1.16119	1.13379	1.18717	1.04419	1.16524	0.941176	1.17895	1.16883	1.01479	1.16168	1.18234	1.15548	1.1805	1.1973	0.965169
2012	4	213	1.03608	0.845771	1.0836	1.03489	1.02186	1.02918	1.08113	1	1.07229	1.03669	1.07014	1.13032	1.10784	1.18378	1.12387	1.03962	1.12645	1.14785	1.13341	1.12896	1.15915	1.0349	1.15585	1.37079	1.15385	1.14705	1.01758	1.15075	1.17867	1.15282	1.16044	1.17477	0.986095
2012	5	214	1.04152	1.03846	1.0512	1.03207	1.02394	1.04221	1.03723	1.08406	1.00282	1.05482	1.00437	1.15978	1.24242	1.15589	1.1592	1.03681	1.15755	1.16957	1.15727	1.16092	1.19135	1.04721	1.18489	1.25556	1.16667	1.18346	1.02606	1.17886	1.2145	1.18002	1.19246	1.21111	1.03828
2012	6	215	1.05648	0.896552	1.04389	1.06821	1.01949	1.06191	1.02372	1.08691	1.02782	1.06041	1.03855	1.15665	1.1676	1.19157	1.14918	1.05665	1.17744	1.06812	1.17624	1.14834	1.20411	0.999678	1.15823	0.97479	1.30396	1.14538	1.05602	1.1624	1.13863	1.14784	1.1731	1.18501	0.988194
2012	7	216	1.05881	1.00595	0.988196	1.0766	1.02732	1.06767	1.00574	1.01098	1.10627	1.07737	0.99435	1.12933	1.14213	1.138	1.12604	1.04735	1.1287	1.13217	1.12016	1.13327	1.16184	0.988541	1.11636	1.04	1.10024	1.11989	1.03396	1.12695	1.06705	1.11275	1.12171	1.13041	1.03294
2012	8	217	1.05275	1.16667	0.961595	1.06575	1.02824	1.04679	1.08998	1.03893	1.06579	1.07202	0.962543	1.15097	1.14689	1.14864	1.15105	1.04838	1.15969	1.11066	1.1531	1.15004	1.20835	0.941299	1.14819	1.11881	1.15645	1.15231	1.02458	1.16321	1.07831	1.1195	1.19004	1.1736	0.978409
2012	9	218	1.09168	1.22581	1.03797	1.10084	1.04327	1.0828	1.14504	1.05426	1.12781	1.1071	0.991218	1.13592	1.33714	1.1061	1.13463	1.05907	1.15239	1.06581	1.11115	1.14675	1.18765	0.983227	1.16006	1.42045	1.12809	1.15895	1.0309	1.14376	1.23795	1.15224	1.17119	1.18007	0.998836
2012	10	219	1.06147	1.10345	1.03226	1.06007	1.0284	1.06919	1.01292	1.06988	1.05344	1.07452	0.960123	1.16596	1.22872	1.19872	1.15851	1.04554	1.15467	1.21929	1.20833	1.14741	1.19299	1.05775	1.17218	1.09091	1.05523	1.19145	1.04132	1.16752	1.19342	1.18174	1.15843	1.19723	0.994687
2012	11	220	1.06052	0.923077	1.01548	1.08009	1.03999	1.05732	1.08103	1.07811	1.0441	1.08319	0.974763	1.13846	1.14085	1.08295	1.14517	1.04798	1.14292	1.11851	1.14872	1.13398	1.17783	0.988941	1.18223	0.98374	1.04873	1.20901	1.02027	1.18251	1.181	1.19839	1.15876	1.20188	0.964173
2012	12	221	1.06703	1	1.09221	1.0692	1.01595	1.06591	1.07381	1.07	1.06433	1.07147	0.995885	1.15838	1.22581	1.21333	1.14594	1.04306	1.16072	1.14766	1.15814	1.15849	1.20527	0.992213	1.15711	1.17431	1.22441	1.14818	1.02471	1.16809	1.10644	1.14657	1.17253	1.19517	0.957619
2013	1	222	1.04336	1.27174	1.0178	1.03353	1.03061	1.06546	0.921603	1.05232	1.03472	1.04483	1.01905	1.14989	1.1866	1.22188	1.13878	1.0412	1.14131	1.18694	1.12595	1.16023	1.1993	0.971637	1.19274	1	1.2574	1.18858	1.02955	1.17599	1.27176	1.16869	1.22784	1.23414	0.928571
2013	2	223	1.05234	1.22436	0.908082	1.07425	1.02363	1.04463	1.10204	1.10345	1.00722	1.06234	0.988506	1.17909	1.23179	1.09802	1.18979	1.04566	1.17735	1.1866	1.17276	1.18189	1.21308	1.04491	1.16166	0.954955	1.1009	1.17463	1.04139	1.16285	1.15638	1.18525	1.12834	1.21871	0.976744
2013	3	224	1.03726	0.848889	1.01807	1.05799	1.02413	1.03305	1.06329	1.02322	1.05064	1.04631	0.951382	1.14776	1.05236	1.14243	1.15347	1.04879	1.15891	1.10121	1.19044	1.1296	1.18758	1.02489	1.14885	1.15596	1.24379	1.14145	1.03999	1.16525	1.07968	1.13861	1.16413	1.17455	0.950566
2013	4	225	1.06689	0.942708	1.06555	1.07316	1.02005	1.06681	1.06736	1.08067	1.05378	1.07781	1.00745	1.14234	1.14218	1.05306	1.15385	1.05627	1.1612	1.06456	1.12131	1.15168	1.1864	1.03257	1.1616	1.47	1.12472	1.15494	1.03073	1.15906	1.17206	1.14666	1.18317	1.1823	0.997783
2013	5	226	1.02981	1.08861	0.970255	1.03347	1.03166	1.02641	1.04959	1.04797	1.01164	1.03803	1.03395	1.14954	1.29412	1.2234	1.13535	1.04395	1.16089	1.10299	1.15214	1.14826	1.18367	1.02674	1.17333	1.07447	1.15927	1.17774	1.03958	1.20741	1.03181	1.17836	1.16503	1.17868	1.03519
2013	6	227	1.04247	1.21965	1.05351	1.02012	1.02295	1.04059	1.05344	1.04901	1.03573	1.03079	0.983801	1.14339	1.11765	1.06785	1.15295	1.04452	1.1365	1.17439	1.08813	1.1708	1.18361	1.03724	1.13205	1.11458	1.09513	1.13597	1.03638	1.14594	1.07227	1.12116	1.15015	1.15301	0.982332
2013	7	228	1.07244	1.16875	0.96796	1.08887	1.03955	1.05281	1.20165	1.06013	1.08547	1.0945	1.00544	1.15569	1.23834	1.21347	1.14651	1.05591	1.16715	1.10582	1.16794	1.14991	1.1849	1.03218	1.21043	1.17778	1.21212	1.20901	1.0418	1.20399	1.23907	1.20648	1.21684	1.25519	0.918033
2013	8	229	1.07346	0.972414	1.14841	1.0646	1.0253	1.07218	1.08119	1.03694	1.11395	1.08344	1.02431	1.16214	1.3027	1.12294	1.16192	1.05991	1.17896	1.09346	1.20085	1.14456	1.19897	1.01973	1.18196	1.43299	1.15103	1.17473	1.02814	1.19608	1.11817	1.1777	1.18911	1.19907	1.01019
2013	9	230	1.06434	1.11176	0.996656	1.06787	1.02725	1.0937	0.912106	1.0342	1.09667	1.08456	0.976268	1.14674	0.85446	1.12112	1.15914	1.0489	1.15463	1.1125	1.17552	1.13363	1.19207	1.00215	1.16675	1.2551	1.18907	1.16173	1.02841	1.16436	1.17775	1.19297	1.12441	1.18158	1.05876
2013	10	231	1.06315	1.01705	1.01769	1.07145	1.03634	1.07024	1.02069	1.0436	1.08436	1.07065	0.9954	1.14033	1.3764	1.1757	1.12933	1.04755	1.13774	1.15195	1.14335	1.13887	1.17179	1.01272	1.16675	1.04386	1.11852	1.17804	1.02391	1.16807	1.16074	1.13949	1.21251	1.18867	0.946895
2013	11	232	1.04301	0.989637	0.9613	1.05831	1.01325	1.04768	1.01664	1.03188	1.05459	1.05602	1.02719	1.14352	1.16	1.09384	1.14949	1.05225	1.15542	1.09269	1.16718	1.13198	1.1881	1.01898	1.16226	1.26733	1.02403	1.18052	1.03118	1.16787	1.13758	1.14873	1.18549	1.16807	0.992521
2013	12	233	1.07252	1.23497	1.03198	1.06604	1.01527	1.07034	1.08486	1.10691	1.03773	1.07908	1.00394	1.15217	1.13953	1.05479	1.16705	1.03911	1.16954	1.07491	1.12563	1.16597	1.17759	1.06997	1.19149	1.20968	1.20463	1.18847	1.01679	1.20656	1.1245	1.17877	1.21315	1.22235	0.947314
2014	1	234	0.996369	0.896373	1.00482	1.00133	1.01909	1.00092	0.972222	0.958146	1.03786	1.01973	0.911111	1.14015	1.23267	1.04647	1.15201	1.04139	1.14587	1.11608	1.15487	1.13288	1.17366	1.03225	1.20473	1.41748	1.28276	1.18932	1.018	1.19967	1.22682	1.21435	1.18887	1.25558	0.888674
2014	2	235	1.09512	1.17021	1.08419	1.09121	1.0058	1.12356	0.951691	1.11507	1.07323	1.11503	0.962656	1.14034	1.12121	1.1764	1.13756	1.04385	1.14168	1.13498	1.14983	1.13572	1.18541	1.01869	1.16185	1.18182	1.07343	1.17327	1.01656	1.16547	1.14647	1.17896	1.13204	1.20397	0.902198
2014	3	236	1.06464	1.125	1.05854	1.05616	1.02487	1.07256	1.02037	1.06508	1.06417	1.06421	1.03579	1.13934	1.04813	1.10549	1.14623	1.05033	1.13736	1.14715	1.13724	1.14039	1.16446	1.06361	1.21505	1.35354	1.36054	1.19142	1.03276	1.19758	1.29463	1.23868	1.17778	1.22303	1.02406
2014	4	237	1.07488	0.919192	1.0571	1.08865	1.03365	1.07035	1.10175	1.06647	1.08418	1.09085	1.05579	1.1354	1.26842	1.16163	1.12702	1.03547	1.14978	1.07669	1.17228	1.11746	1.15486	1.02919	1.15238	1	1.1405	1.15984	1.02638	1.16406	1.10453	1.16309	1.13485	1.20924	0.816184
2014	5	238	1.04974	1.02844	1.00906	1.0551	1.02135	1.04755	1.06169	1.03951	1.06059	1.06146	1.03621	1.14039	1.14737	1.13224	1.14286	1.04747	1.15191	1.09267	1.15594	1.13235	1.1624	1.04824	1.1408	1	1.18075	1.13643	1.02794	1.14359	1.12874	1.1656	1.10182	1.16464	0.932548
2014	6	239	1.08588	1.0442	1.06777	1.09088	1.03979	1.10789	0.972125	1.10115	1.06955	1.10501	1.02457	1.1472	1.28022	1.15224	1.14161	1.05018	1.15307	1.1229	1.12553	1.15817	1.19355	0.992998	1.1269	0.96	1.02783	1.14896	1.02953	1.12035	1.15588	1.12729	1.12626	1.15469	0.979843
2014	7	240	1.09519	1.05376	1.07812	1.0984	1.03367	1.09564	1.09278	1.11822	1.07159	1.08983	1.07906	1.15394	1.19774	1.17442	1.14657	1.0483	1.15477	1.15038	1.16257	1.14989	1.1844	1.02034	1.15233	1.36458	1.15909	1.14339	1.0434	1.16128	1.11519	1.14405	1.1657	1.18572	0.916749
2014	8	241	1.0806	1.02793	0.982315	1.10468	1.03851	1.0771	1.09964	1.06663	1.09487	1.09276	1.03152	1.15416	1.21714	1.08285	1.16258	1.05149	1.14694	1.18531	1.1551	1.15371	1.18397	1.02819	1.18636	1.16304	1.23368	1.17572	1.03497	1.22785	1.03238	1.19112	1.17916	1.21998	0.951496
2014	9	242	1.07243	1.19497	1.01789	1.07692	1.0493	1.0694	1.09007	1.0468	1.10126	1.0728	1.06787	1.15811	1.12903	1.21579	1.15222	1.05027	1.15676	1.16404	1.20683	1.1358	1.1824	1.0334	1.14948	1.01709	1.29812	1.13343	1.03422	1.15073	1.14368	1.14967	1.14917	1.17117	1.01739
2014	10	243	1.06426	0.942857	1.04006	1.07932	1.01607	1.07049	1.03055	1.05154	1.07809	1.07824	1.00493	1.1307	1.13587	1.1406	1.12837	1.05005	1.14795	1.06183	1.15182	1.12056	1.17241	1.00383	1.15478	1.192	1.01664	1.17205	1.03159	1.17085	1.08916	1.15239	1.15876	1.18904	0.983003
2014	11	244	1.0528	1.18593	0.98	1.05485	1.0323	1.0432	1.10526	1.08911	1.01467	1.07667	1.00509	1.14	1.1814	1.16651	1.13568	1.04625	1.13767	1.14957	1.12115	1.14978	1.17752	1.02151	1.19409	1.47475	1.1271	1.19703	1.02935	1.18286	1.24138	1.18477	1.20976	1.22425	0.955432
2014	12	245	1.0888	1.17391	1.07569	1.08845	1.00721	1.09019	1.08179	1.10899	1.06795	1.09459	1.03801	1.14054	1.12632	1.0975	1.15095	1.05574	1.15073	1.09804	1.14052	1.14056	1.16274	1.03223	1.15473	1.13889	1.15682	1.15513	1.02326	1.1443	1.19899	1.17588	1.12	1.17348	1.00417
2015	1	246	1.06434	1.22152	1.06026	1.05945	1.03586	1.07141	1.02791	0.99447	1.14343	1.08289	1.00518	1.18267	1.27041	1.1158	1.19074	1.04142	1.18148	1.18731	1.15236	1.19781	1.21833	1.02382	1.14354	1.09023	1.30067	1.1237	1.04307	1.16221	1.07264	1.11636	1.18872	1.17726	0.976214
2015	2	247	1.08402	1.24516	1.01	1.09393	1.02438	1.09562	1.02149	1.08329	1.08487	1.09401	1.02149	1.15926	1.08602	1.15021	1.16387	1.03954	1.17553	1.09598	1.2046	1.13685	1.21757	0.990176	1.16234	1.06306	1.21749	1.15853	1.02993	1.16693	1.14396	1.15331	1.17787	1.20811	0.896368
2015	3	248	1.03533	1.08046	1.06096	1.02694	1.02716	1.03817	1.01983	1.02228	1.04997	1.02801	1.07924	1.13595	1.19577	1.06986	1.14395	1.04372	1.15445	1.06519	1.1457	1.13102	1.14209	1.037	1.15957	1.33684	1.02953	1.16956	1.01832	1.16298	1.14607	1.13991	1.19391	1.18658	0.925852
2015	4	249	1.04788	1.08092	0.876488	1.07893	0.999015	1.05398	1.01572	1.06683	1.02785	1.06017	0.99267	1.1554	1.46667	1.2093	1.14262	1.05487	1.15545	1.15516	1.12416	1.17186	1.18776	1.00333	1.14218	1.09574	1.07759	1.15136	1.02827	1.12562	1.2126	1.12604	1.16971	1.1867	0.945736
2015	5	250	1.08735	1.10215	1.04581	1.09353	1.02303	1.07667	1.1457	1.08987	1.08469	1.10018	0.994577	1.14738	1.06215	1.16857	1.14771	1.04042	1.15221	1.12692	1.13248	1.15526	1.18286	0.999338	1.15531	1.31731	1.12008	1.15423	1.03018	1.14578	1.19509	1.19361	1.08918	1.15707	1.04535
2015	6	251	1.0563	1.16667	1.03639	1.05128	1.02169	1.06845	0.991379	1.08002	1.03128	1.06756	0.982759	1.11942	1.04494	1.15377	1.11861	1.04514	1.1085	1.16601	1.08312	1.13837	1.1573	0.99576	1.17645	1.09709	1.13696	1.18469	1.04628	1.19427	1.10883	1.17942	1.17122	1.1972	1.04556
2015	7	252	1.08804	1.09412	1.09777	1.08143	1.0274	1.0832	1.11311	1.04938	1.12917	1.11283	0.987395	1.1537	1.11594	1.20452	1.14818	1.04291	1.16449	1.11137	1.16396	1.14868	1.17205	1.04486	1.12998	0.981651	1.08632	1.13849	1.03456	1.13299	1.11735	1.11645	1.15187	1.1515	1.00107
2015	8	253	1.03273	1.03289	0.95952	1.04809	1.02936	1.02572	1.06985	1.07839	0.982366	1.04274	0.945295	1.11457	1.04891	1.08509	1.11979	1.05909	1.1278	1.06563	1.11296	1.11533	1.15547	1.01523	1.17693	1.30526	1.17154	1.17459	1.03444	1.17939	1.16667	1.17272	1.18388	1.20742	0.992537
2015	9	254	1.06704	1.14881	0.978405	1.07667	1.01741	1.06275	1.09044	1.08283	1.04975	1.06644	1.02842	1.16367	1.04369	1.14343	1.16986	1.04369	1.16904	1.14251	1.18144	1.15519	1.20694	1.0343	1.16128	1.10377	1.13377	1.16776	1.03522	1.15162	1.20213	1.14924	1.18201	1.19014	1.01425
2015	10	255	1.03966	1.1399	0.989736	1.042	1.02335	1.04032	1.03639	1.02365	1.05682	1.05068	0.968841	1.13923	0.954338	1.12477	1.14796	1.04942	1.14438	1.11806	1.13067	1.14349	1.18631	0.990988	1.16762	1.19626	1.28908	1.15226	1.02774	1.16059	1.19658	1.20422	1.10455	1.18588	0.979818
2015	11	256	1.07125	1.06842	1.05024	1.07707	1.02309	1.08897	0.988811	1.07637	1.06582	1.08408	1.01608	1.16708	1.11927	1.11884	1.17638	1.04423	1.16342	1.18209	1.16054	1.17026	1.21164	1.00906	1.19059	1.10084	1.16185	1.19606	1.00689	1.21016	1.11472	1.21391	1.14993	1.23523	0.975514
2015	12	257	1.02177	0.989899	0.988588	1.03074	1.02439	0.997772	1.15748	1.02803	1.0149	1.03367	0.975845	1.15255	1.30978	1.13352	1.15127	1.03965	1.16664	1.09689	1.1204	1.16996	1.18096	1.03503	1.15259	1.20513	1.15712	1.15077	1.0301	1.16845	1.09091	1.1461	1.16403	1.18439	0.969786
2016	1	258	1.06899	1.21667	1.05297	1.05932	1.02904	1.08301	1.00302	1.05193	1.08741	1.07736	0.985507	1.12091	1.02752	1.1403	1.12121	1.03918	1.11453	1.14637	1.07087	1.14622	1.15576	0.975392	1.16701	1.03817	1.06832	1.18713	1.03299	1.17164	1.14925	1.1756	1.15246	1.22116	0.936288
2016	2	259	1.06365	1.27152	1.10896	1.04386	1.01898	1.05724	1.09428	1.06496	1.06222	1.07132	0.979723	1.12895	1.18023	1.1505	1.12384	1.04785	1.13535	1.10424	1.14384	1.12142	1.15569	1.06193	1.11621	1.2234	1.23218	1.09686	1.03875	1.10724	1.15104	1.12169	1.10683	1.1538	0.899151
2016	3	260	1.06286	0.953846	1.02273	1.0716	1.03228	1.05934	1.0797	1.03781	1.09177	1.07169	0.957488	1.16149	1.35032	1.17522	1.1566	1.04771	1.1674	1.13885	1.1563	1.16416	1.17949	1.06893	1.12736	1.16514	1.23198	1.11276	1.03376	1.13425	1.10096	1.13512	1.11364	1.17882	0.875883
2016	4	261	1.01695	1.10556	0.907348	1.03067	1.03651	1.02125	0.995522	1.00801	1.02701	1.01399	0.992537	1.14092	1.15	1.13665	1.13931	1.05153	1.14483	1.12604	1.09326	1.16686	1.17049	1.01708	1.14909	1.27174	1.1024	1.14913	1.02031	1.1632	1.09912	1.16756	1.11714	1.18405	1.00628
2016	5	262	1.05438	1.23353	1.04711	1.04514	1.03277	1.05374	1.05752	1.02381	1.08945	1.06528	0.962513	1.14745	1.05357	1.20923	1.14175	1.04806	1.16469	1.08501	1.19813	1.12216	1.1953	1.01849	1.14216	1.09524	1.15694	1.13477	1.02735	1.13342	1.17598	1.15462	1.12048	1.17173	0.975691
2016	6	263	1.06919	1.0221	0.993994	1.08584	1.02859	1.03437	1.25986	1.04717	1.09384	1.10801	0.932008	1.14676	1.3557	1.08147	1.15071	1.05197	1.14396	1.15789	1.10199	1.17078	1.16841	1.08228	1.15703	1.02885	1.17609	1.1597	1.03319	1.1575	1.15524	1.13941	1.18806	1.19401	1.00223
2016	7	264	1.02869	1.27439	1.01447	1.01534	1.04189	1.02699	1.03687	1.03175	1.02538	1.03582	0.962162	1.15257	1.125	1.17312	1.14898	1.03989	1.15641	1.1375	1.11404	1.17196	1.17825	1.03035	1.15165	1.0431	1.20609	1.14807	1.02657	1.15947	1.12077	1.1464	1.16061	1.18651	0.932099
2016	8	265	1.0659	1	0.93125	1.09403	1.03633	1.05669	1.11184	1.05922	1.07324	1.07284	0.985279	1.18027	1.18121	1.08227	1.19637	1.0577	1.17942	1.18362	1.14224	1.19892	1.19685	1.05087	1.22601	1.125	1.07157	1.25379	1.01896	1.22587	1.22654	1.24083	1.20214	1.25389	0.979052
2016	9	266	1.04018	0.95625	1.0094	1.04084	1.05271	1.03928	1.04473	1.04666	1.03306	1.03186	1.08651	1.15282	1.22222	1.09563	1.15969	1.04979	1.15937	1.12747	1.12003	1.16971	1.17344	1.04957	1.1708	1.07895	1.16883	1.17592	1.03999	1.18901	1.1	1.15616	1.19559	1.20908	0.894501
2016	10	267	1.07347	1.00541	1.14134	1.06433	1.02684	1.08414	1.02192	1.10541	1.03994	1.09214	0.954747	1.13614	1.03743	1.15259	1.13609	1.04188	1.14226	1.11266	1.13517	1.13662	1.16312	1.01029	1.15208	1.02564	1.04982	1.17105	1.02708	1.14583	1.17695	1.15604	1.14552	1.19075	0.996982
2016	11	268	1.03944	1.3522	1.05321	1.02001	1.02653	1.05055	0.988032	1.02501	1.05504	1.04758	0.990485	1.14866	1.30488	1.0664	1.1537	1.04786	1.14825	1.1503	1.12073	1.16337	1.16549	1.08827	1.18829	1.27778	1.18609	1.1854	1.02645	1.18826	1.18837	1.16103	1.23626	1.20499	1.04703
2016	12	269	1.06548	1.10303	1.11391	1.04945	1.0222	1.07841	1.00522	1.08196	1.0478	1.06916	1.0184	1.13543	1.28108	1.12085	1.13265	1.04662	1.13815	1.12458	1.1532	1.12638	1.15949	1.06711	1.16548	0.874016	1.14745	1.17778	1.02579	1.16855	1.15376	1.14905	1.19299	1.20107	0.923077
2017	1	270	1.04272	1.08671	1.04019	1.03676	1.02572	1.03855	1.06304	1.02659	1.06045	1.05306	1.01654	1.16585	1.11702	1.13755	1.17064	1.03973	1.16203	1.18043	1.17462	1.1614	1.21076	0.962206	1.22344	1.32039	1.30159	1.20695	1.0294	1.23217	1.19152	1.21332	1.23978	1.2519	0.954262
2017	2	271	1.09489	1.13924	0.956954	1.11874	1.02485	1.09492	1.09472	1.06428	1.12999	1.09383	1.06573	1.11912	1.40741	1.14552	1.11007	1.0369	1.11347	1.14067	1.10532	1.12623	1.13794	1.04709	1.11696	1.15054	1.10698	1.11985	1.0187	1.11393	1.12891	1.12176	1.10893	1.15482	0.865922
2017	3	272	1.0944	1	0.995542	1.1231	1.02564	1.10287	1.05483	1.09849	1.08994	1.10567	1.03484	1.16074	1.3	1.0786	1.16873	1.04246	1.15659	1.17647	1.13995	1.17181	1.19856	1.00415	1.1657	1.11504	1.21075	1.15945	1.03002	1.18853	1.0841	1.12515	1.23713	1.19577	0.99574
2017	4	273	1.04028	1.06286	0.959881	1.05617	1.02024	1.03439	1.06731	1.01349	1.07024	1.04022	1.04896	1.15366	1.19767	1.1121	1.15708	1.04856	1.16191	1.12382	1.18078	1.13981	1.17301	1.02742	1.13667	1.27103	1.13409	1.13466	1.02182	1.14151	1.11854	1.11019	1.18158	1.14743	1.04294
2017	5	274	1.07571	1.08995	1.04076	1.08119	1.01477	1.06565	1.125	1.07349	1.07831	1.06686	1.06836	1.17972	1.17816	1.22727	1.17447	1.0417	1.18755	1.15164	1.19139	1.17378	1.20314	1.08496	1.12151	1.20192	1.15198	1.11213	1.02301	1.11636	1.14011	1.11438	1.13342	1.14756	0.954756
2017	6	275	1.06977	1.23077	0.993691	1.07637	1.03273	1.07962	1.0241	1.0486	1.09398	1.08525	0.935678	1.14685	1.14451	1.1188	1.15059	1.05158	1.15676	1.11139	1.11169	1.16496	1.18371	1.03606	1.16606	1.15625	1.12069	1.17285	1.03514	1.17064	1.14962	1.16161	1.17343	1.20533	0.961494
2017	7	276	1.06085	1.23649	1.0694	1.04829	1.03741	1.06385	1.04775	1.0803	1.04056	1.0623	1.03575	1.10403	1.24852	1.0617	1.10543	1.04308	1.09729	1.12963	1.09831	1.10692	1.13111	0.990648	1.16395	1.27619	1.10204	1.17039	1.02976	1.15285	1.20741	1.1668	1.1594	1.19328	1.01742
2017	8	277	1.05887	1.10458	0.889728	1.09252	1.02633	1.06014	1.05287	1.0947	1.02114	1.06283	1.0484	1.1323	1.06024	1.12695	1.13645	1.05042	1.15577	1.04974	1.13416	1.13135	1.15597	1.0317	1.19137	1.30682	1.23756	1.18199	1.02982	1.19434	1.18018	1.16826	1.22934	1.234	0.899123
2017	9	278	1.01435	1.05464	0.970199	1.02191	1.02805	1.03357	0.928276	0.9923	1.03854	1.01701	1.01168	1.17687	1.42857	1.15234	1.17509	1.04704	1.1791	1.1687	1.20798	1.16189	1.20754	1.01709	1.16793	1.40244	1.07229	1.17777	1.02401	1.16267	1.18803	1.12706	1.23751	1.18317	1.08612
2017	10	279	1.03238	1.10256	1.01196	1.03464	1.01443	1.03064	1.04062	1.04463	1.01948	1.03612	1.04425	1.1186	1.14286	1.14075	1.11533	1.05385	1.12863	1.08163	1.11639	1.11972	1.15684	0.974984	1.12509	1.1453	1.19543	1.1157	1.01927	1.13438	1.08881	1.15687	1.0766	1.16057	0.94897
2017	11	280	1.03265	0.903553	1.01724	1.04353	1.03318	1.02323	1.07703	1.04821	1.01611	1.02832	1.05128	1.12878	1.17949	1.0701	1.13505	1.04612	1.13099	1.12052	1.13761	1.12427	1.16807	1.00171	1.17118	1.4375	1.174	1.16284	1.03967	1.16816	1.1831	1.11628	1.27054	1.20814	0.986185
2017	12	281	1.0741	1.06349	1.01019	1.08048	1.00869	1.07751	1.0589	1.09044	1.05679	1.09262	0.951613	1.13037	1.22222	1.09003	1.13177	1.03334	1.12552	1.14856	1.10947	1.14111	1.16354	0.990601	1.19329	1.20408	1.16311	1.19727	1.02198	1.2095	1.1342	1.17477	1.22262	1.21855	1.02174
2018	1	282	1.08466	1.16667	1.13621	1.06633	1.0302	1.07987	1.10667	1.08182	1.08778	1.09507	1.00602	1.15841	1.17935	1.12326	1.16345	1.04524	1.16566	1.13304	1.17321	1.15116	1.19481	1.00498	1.22978	1.18627	1.28508	1.22202	1.01164	1.21983	1.26585	1.21468	1.25452	1.2435	1.05745
2018	2	283	1.05315	0.957317	1.01505	1.05992	1.02076	1.07095	0.978437	1.07054	1.03416	1.07791	0.958635	1.11716	1.05625	1.10012	1.12087	1.03602	1.14096	1.03712	1.12595	1.11257	1.15643	0.977204	1.15017	1.04167	1.12796	1.15949	1.01748	1.17385	1.06948	1.17937	1.10375	1.17718	1
2018	3	284	1.05572	0.911628	0.979073	1.08601	1.03371	1.05165	1.07392	1.033	1.08271	1.0713	0.978158	1.14498	1.26027	1.12324	1.14636	1.03998	1.15638	1.10487	1.16185	1.13639	1.16767	1.04835	1.17733	1.25455	1.07128	1.18391	1.0151	1.17346	1.19164	1.18506	1.1653	1.19392	0.997927
2018	4	285	1.08958	1.23494	1.02547	1.08872	1.00993	1.09182	1.07943	1.0899	1.08921	1.10021	1.04325	1.14609	1.18405	1.16254	1.14326	1.05338	1.14478	1.1508	1.17224	1.13315	1.18485	1.03525	1.12687	0.967742	1.11231	1.1352	1.03489	1.11375	1.1745	1.1251	1.12961	1.15314	0.963374
2018	5	286	1.0728	1.10734	1.11811	1.05664	1.03698	1.08191	1.03281	1.08922	1.05473	1.07765	1.04225	1.15692	1.16234	1.16817	1.15545	1.04656	1.17116	1.10766	1.20454	1.13297	1.18051	1.05009	1.14209	1.15054	1.098	1.14692	1.03384	1.14107	1.1457	1.11302	1.19038	1.16601	0.974684
2018	6	287	1.06953	1.22449	1.06734	1.05994	1.04626	1.09134	0.974852	1.09793	1.04007	1.08022	1.03946	1.13305	1.08917	1.13917	1.13368	1.04788	1.13063	1.1418	1.10809	1.14562	1.1458	1.05362	1.0852	1.00971	1.1258	1.07835	1.02098	1.10085	1.03075	1.06372	1.11947	1.09258	0.99061
2018	7	288	1.06856	1.01274	1.05145	1.07286	1.04046	1.05597	1.12696	1.10397	1.03262	1.05743	1.10611	1.14287	1.06818	1.1135	1.14662	1.04852	1.13733	1.16306	1.13284	1.14781	1.16905	1.02434	1.16201	1.34524	1.10148	1.16244	1.0307	1.14264	1.23804	1.13818	1.19901	1.18645	0.953229
2018	8	289	1.07505	1.03125	1.02329	1.08617	1.03676	1.09377	0.992877	1.08865	1.06022	1.08547	1.01174	1.15608	1.26452	1.06226	1.16642	1.04192	1.15909	1.14559	1.17831	1.1454	1.18595	1.01431	1.16229	1.44872	1.15543	1.15542	1.03861	1.19361	1.05376	1.17694	1.14018	1.17689	1.00555
2018	9	290	1.06245	1.02577	1.03892	1.07134	1.04648	1.06565	1.04834	1.11776	1.00469	1.05057	1.10168	1.14305	1.20238	1.16461	1.13919	1.04386	1.14804	1.12528	1.12575	1.15136	1.15504	1.06817	1.18579	0.921053	1.2444	1.18652	1.03097	1.21134	1.09539	1.18643	1.18482	1.23103	0.940397
2018	10	291	1.02718	0.862434	1.0015	1.04336	1.03592	1.01793	1.06887	1.01417	1.0416	1.0316	1.02761	1.14432	1.03889	1.12257	1.14874	1.04192	1.14715	1.1344	1.09421	1.169	1.16558	1.06495	1.17766	1.17647	1.16758	1.17978	1.03088	1.18496	1.15148	1.18646	1.16391	1.20807	0.985772
2018	11	292	1.06602	1.08235	1.01094	1.07475	1.02283	1.07157	1.04134	1.02229	1.11804	1.08814	0.999043	1.12226	1.12941	1.07032	1.12959	1.05281	1.13745	1.0692	1.10551	1.1309	1.16256	0.980586	1.18035	1.10484	1.0844	1.19366	1.02902	1.2075	1.0824	1.21534	1.12816	1.1961	0.99137
2018	12	293	1.03904	0.942105	0.980663	1.0546	1.00661	1.05312	0.9773	1.00748	1.07513	1.0478	0.971664	1.12931	1.07263	1.11335	1.13147	1.04276	1.13815	1.09813	1.13758	1.12515	1.15017	1.02462	1.15926	1	1.05705	1.17924	1.03704	1.19342	1.04038	1.22381	1.06714	1.19606	0.953575

## Sheet: S1_Fig
cyr	ihmp	ihfp	iwmp	iwfp
1994	0.112617	0.100142	0.0986544	0.0870487
1995	0.115146	0.103144	0.100676	0.0893311
1996	0.11536	0.10346	0.102405	0.0915348
1997	0.119443	0.107039	0.106642	0.0960296
1998	0.11942	0.106746	0.109199	0.0983447
1999	0.11878	0.106433	0.110495	0.0994433
2000	0.118672	0.106123	0.111864	0.100694
2001	0.12037	0.108057	0.113784	0.103256
2002	0.123407	0.110048	0.116854	0.106187
2003	0.125173	0.111652	0.119962	0.109171
2004	0.126718	0.11289	0.120872	0.110146
2005	0.128187	0.114075	0.122483	0.111785
2006	0.129033	0.115157	0.120557	0.110031
2007	0.127547	0.113875	0.117584	0.107571
2008	0.126614	0.113954	0.114052	0.105217
2009	0.124513	0.111188	0.112704	0.1027
2010	0.123408	0.109659	0.110401	0.101019
2011	0.121747	0.107783	0.107677	0.0986171
2012	0.120304	0.107568	0.105986	0.0975733
2013	0.117333	0.104637	0.105447	0.0967245
2014	0.117605	0.104958	0.104374	0.0961687
2015	0.118178	0.106126	0.105823	0.0968971
2016	0.12094	0.108428	0.106977	0.0984276
2017	0.122138	0.109171	0.107203	0.0986906
2018	0.127444	0.114096	0.109772	0.101182

## Sheet: S2_Fig
cyr	cmon	ct	srwptb	srhptb
1994	8	1	1.20638	1.19379
1994	9	2	1.18703	1.13477
1994	10	3	1.18737	1.22368
1994	11	4	1.18543	1.15575
1994	12	5	1.21046	1.19279
1995	1	6	1.19764	1.14162
1995	2	7	1.16016	1.10359
1995	3	8	1.18826	1.15743
1995	4	9	1.19856	1.18714
1995	5	10	1.17932	1.21024
1995	6	11	1.20578	1.13502
1995	7	12	1.16531	1.12776
1995	8	13	1.18645	1.16538
1995	9	14	1.19719	1.14071
1995	10	15	1.20437	1.19974
1995	11	16	1.16979	1.17335
1995	12	17	1.19964	1.20007
1996	1	18	1.16938	1.18071
1996	2	19	1.17135	1.15659
1996	3	20	1.20986	1.1597
1996	4	21	1.17982	1.20844
1996	5	22	1.17707	1.13351
1996	6	23	1.17611	1.14537
1996	7	24	1.14724	1.15449
1996	8	25	1.17107	1.17755
1996	9	26	1.19028	1.17126
1996	10	27	1.1782	1.13905
1996	11	28	1.18261	1.16349
1996	12	29	1.16711	1.15803
1997	1	30	1.1885	1.13888
1997	2	31	1.16435	1.1776
1997	3	32	1.16559	1.16078
1997	4	33	1.16918	1.15121
1997	5	34	1.16941	1.13655
1997	6	35	1.15514	1.16313
1997	7	36	1.17006	1.12527
1997	8	37	1.17846	1.19632
1997	9	38	1.17369	1.1566
1997	10	39	1.16031	1.16613
1997	11	40	1.15754	1.1544
1997	12	41	1.16305	1.20231
1998	1	42	1.17689	1.16436
1998	2	43	1.14144	1.16088
1998	3	44	1.18061	1.17016
1998	4	45	1.16818	1.15351
1998	5	46	1.16237	1.19551
1998	6	47	1.15944	1.17261
1998	7	48	1.17787	1.15554
1998	8	49	1.17396	1.14364
1998	9	50	1.17682	1.19361
1998	10	51	1.17191	1.18659
1998	11	52	1.17781	1.13832
1998	12	53	1.17465	1.13868
1999	1	54	1.14975	1.11792
1999	2	55	1.16397	1.16203
1999	3	56	1.1813	1.18403
1999	4	57	1.18882	1.14941
1999	5	58	1.16591	1.14193
1999	6	59	1.1769	1.21548
1999	7	60	1.17106	1.20096
1999	8	61	1.18035	1.13481
1999	9	62	1.1591	1.12979
1999	10	63	1.15047	1.18961
1999	11	64	1.15993	1.16418
1999	12	65	1.19881	1.17943
2000	1	66	1.17721	1.17326
2000	2	67	1.16725	1.2424
2000	3	68	1.17878	1.1487
2000	4	69	1.17306	1.15048
2000	5	70	1.17293	1.12005
2000	6	71	1.1936	1.17391
2000	7	72	1.15316	1.14707
2000	8	73	1.18098	1.12652
2000	9	74	1.16551	1.18562
2000	10	75	1.14704	1.16458
2000	11	76	1.13087	1.16005
2000	12	77	1.16941	1.17057
2001	1	78	1.19769	1.23102
2001	2	79	1.1603	1.09348
2001	3	80	1.14437	1.16366
2001	4	81	1.14321	1.15188
2001	5	82	1.15964	1.14696
2001	6	83	1.12725	1.13788
2001	7	84	1.14148	1.13137
2001	8	85	1.17753	1.17335
2001	9	86	1.13575	1.15884
2001	10	87	1.19872	1.16786
2001	11	88	1.18001	1.1598
2001	12	89	1.16546	1.16486
2002	1	90	1.16397	1.17453
2002	2	91	1.15088	1.15794
2002	3	92	1.16535	1.16323
2002	4	93	1.17125	1.17361
2002	5	94	1.17206	1.15354
2002	6	95	1.20135	1.1888
2002	7	96	1.15784	1.16193
2002	8	97	1.16437	1.16675
2002	9	98	1.14129	1.17976
2002	10	99	1.15508	1.15468
2002	11	100	1.15262	1.17666
2002	12	101	1.12654	1.16847
2003	1	102	1.15594	1.1724
2003	2	103	1.13178	1.13833
2003	3	104	1.16717	1.19007
2003	4	105	1.15686	1.16758
2003	5	106	1.1352	1.20564
2003	6	107	1.16272	1.12385
2003	7	108	1.16734	1.15964
2003	8	109	1.16967	1.15906
2003	9	110	1.17584	1.13474
2003	10	111	1.15602	1.17365
2003	11	112	1.14779	1.17563
2003	12	113	1.17149	1.19058
2004	1	114	1.15354	1.18537
2004	2	115	1.13469	1.17533
2004	3	116	1.17211	1.18707
2004	4	117	1.15098	1.1661
2004	5	118	1.11846	1.15818
2004	6	119	1.15677	1.17224
2004	7	120	1.13434	1.18144
2004	8	121	1.1681	1.19494
2004	9	122	1.18556	1.13408
2004	10	123	1.16905	1.16882
2004	11	124	1.17799	1.1936
2004	12	125	1.16033	1.15004
2005	1	126	1.14598	1.16844
2005	2	127	1.16157	1.18142
2005	3	128	1.13492	1.17341
2005	4	129	1.15339	1.17816
2005	5	130	1.14448	1.1783
2005	6	131	1.18647	1.15516
2005	7	132	1.17007	1.18424
2005	8	133	1.17379	1.16213
2005	9	134	1.14918	1.1721
2005	10	135	1.15517	1.13096
2005	11	136	1.14005	1.20004
2005	12	137	1.14391	1.17979
2006	1	138	1.1384	1.17439
2006	2	139	1.14649	1.1685
2006	3	140	1.15826	1.15756
2006	4	141	1.1569	1.14025
2006	5	142	1.14648	1.15428
2006	6	143	1.1683	1.18309
2006	7	144	1.14139	1.16395
2006	8	145	1.12956	1.17325
2006	9	146	1.16095	1.18117
2006	10	147	1.15033	1.19978
2006	11	148	1.17468	1.18597
2006	12	149	1.1709	1.14113
2007	1	150	1.152	1.18044
2007	2	151	1.15306	1.1709
2007	3	152	1.12809	1.11458
2007	4	153	1.16558	1.15242
2007	5	154	1.14382	1.18241
2007	6	155	1.14963	1.18033
2007	7	156	1.15093	1.18236
2007	8	157	1.14971	1.17566
2007	9	158	1.14566	1.19957
2007	10	159	1.13662	1.16869
2007	11	160	1.17022	1.15719
2007	12	161	1.15001	1.20082
2008	1	162	1.16802	1.12721
2008	2	163	1.17241	1.15632
2008	3	164	1.12462	1.19556
2008	4	165	1.13597	1.15742
2008	5	166	1.12202	1.15878
2008	6	167	1.119	1.14329
2008	7	168	1.13699	1.1393
2008	8	169	1.14321	1.15123
2008	9	170	1.13245	1.17027
2008	10	171	1.14726	1.14108
2008	11	172	1.14148	1.12762
2008	12	173	1.14718	1.23828
2009	1	174	1.13802	1.14693
2009	2	175	1.15628	1.15376
2009	3	176	1.14095	1.20152
2009	4	177	1.13409	1.16895
2009	5	178	1.15719	1.17881
2009	6	179	1.14204	1.18108
2009	7	180	1.14338	1.13378
2009	8	181	1.17192	1.20024
2009	9	182	1.15583	1.08737
2009	10	183	1.17276	1.19062
2009	11	184	1.1944	1.14405
2009	12	185	1.16158	1.18628
2010	1	186	1.11291	1.17611
2010	2	187	1.18617	1.14772
2010	3	188	1.13772	1.1981
2010	4	189	1.16737	1.15506
2010	5	190	1.14102	1.17257
2010	6	191	1.14094	1.11962
2010	7	192	1.17051	1.15265
2010	8	193	1.13856	1.17886
2010	9	194	1.16327	1.17804
2010	10	195	1.18271	1.24879
2010	11	196	1.15303	1.16945
2010	12	197	1.15583	1.17452
2011	1	198	1.15921	1.15472
2011	2	199	1.12368	1.12841
2011	3	200	1.14308	1.20646
2011	4	201	1.14185	1.11724
2011	5	202	1.17374	1.12649
2011	6	203	1.11402	1.19711
2011	7	204	1.1844	1.16517
2011	8	205	1.15226	1.14811
2011	9	206	1.17049	1.24929
2011	10	207	1.12329	1.21593
2011	11	208	1.15545	1.17179
2011	12	209	1.15257	1.17662
2012	1	210	1.13706	1.15186
2012	2	211	1.11596	1.17553
2012	3	212	1.14209	1.16524
2012	4	213	1.13032	1.15585
2012	5	214	1.15978	1.18489
2012	6	215	1.15665	1.15823
2012	7	216	1.12933	1.11636
2012	8	217	1.15097	1.14819
2012	9	218	1.13592	1.16006
2012	10	219	1.16596	1.17218
2012	11	220	1.13846	1.18223
2012	12	221	1.15838	1.15711
2013	1	222	1.14989	1.19274
2013	2	223	1.17909	1.16166
2013	3	224	1.14776	1.14885
2013	4	225	1.14234	1.1616
2013	5	226	1.14954	1.17333
2013	6	227	1.14339	1.13205
2013	7	228	1.15569	1.21043
2013	8	229	1.16214	1.18196
2013	9	230	1.14674	1.16675
2013	10	231	1.14033	1.16675
2013	11	232	1.14352	1.16226
2013	12	233	1.15217	1.19149
2014	1	234	1.14015	1.20473
2014	2	235	1.14034	1.16185
2014	3	236	1.13934	1.21505
2014	4	237	1.1354	1.15238
2014	5	238	1.14039	1.1408
2014	6	239	1.1472	1.1269
2014	7	240	1.15394	1.15233
2014	8	241	1.15416	1.18636
2014	9	242	1.15811	1.14948
2014	10	243	1.1307	1.15478
2014	11	244	1.14	1.19409
2014	12	245	1.14054	1.15473
2015	1	246	1.18267	1.14354
2015	2	247	1.15926	1.16234
2015	3	248	1.13595	1.15957
2015	4	249	1.1554	1.14218
2015	5	250	1.14738	1.15531
2015	6	251	1.11942	1.17645
2015	7	252	1.1537	1.12998
2015	8	253	1.11457	1.17693
2015	9	254	1.16367	1.16128
2015	10	255	1.13923	1.16762
2015	11	256	1.16708	1.19059
2015	12	257	1.15255	1.15259
2016	1	258	1.12091	1.16701
2016	2	259	1.12895	1.11621
2016	3	260	1.16149	1.12736
2016	4	261	1.14092	1.14909
2016	5	262	1.14745	1.14216
2016	6	263	1.14676	1.15703
2016	7	264	1.15257	1.15165
2016	8	265	1.18027	1.22601
2016	9	266	1.15282	1.1708
2016	10	267	1.13614	1.15208
2016	11	268	1.14866	1.18829
2016	12	269	1.13543	1.16548
2017	1	270	1.16585	1.22344
2017	2	271	1.11912	1.11696
2017	3	272	1.16074	1.1657
2017	4	273	1.15366	1.13667
2017	5	274	1.17972	1.12151
2017	6	275	1.14685	1.16606
2017	7	276	1.10403	1.16395
2017	8	277	1.1323	1.19137
2017	9	278	1.17687	1.16793
2017	10	279	1.1186	1.12509
2017	11	280	1.12878	1.17118
2017	12	281	1.13037	1.19329
2018	1	282	1.15841	1.22978
2018	2	283	1.11716	1.15017
2018	3	284	1.14498	1.17733
2018	4	285	1.14609	1.12687
2018	5	286	1.15692	1.14209
2018	6	287	1.13305	1.0852
2018	7	288	1.14287	1.16201
2018	8	289	1.15608	1.16229
2018	9	290	1.14305	1.18579
2018	10	291	1.14432	1.17766
2018	11	292	1.12226	1.18035
2018	12	293	1.12931	1.15926

## Sheet: S3_Fig
cmon	srbptb	srwptb	srhptb
1	0	0	0
2	-0.005	-0.0082	-0.0167
3	-0.0047	-0.002	-0.0012
4	-0.0056	-0.0017	-0.0154
5	-0.0063	-0.0033	-0.0127
6	-0.002	-0.003	-0.0139
7	0.0004	-0.0052	-0.0154
8	-0.0067	0.0035	4.23e-05
9	0.0041	0.0026	-0.0069
10	-0.0028	-0.0023	0.0023
11	-0.0057	-0.0015	-0.0022
12	0.0001	0.0003	0.0038

[truncated: 5 more sheets: S4_Fig, S1_Table, S2_Table, S3_Table, S4_Table]
